# Supplementary material for: Bis[5-(pyridin-2-yl)pyrazine-2-carbo­nitrile-κ2 N 4,N 5]silver(I) perchlorate
Source: Acta Crystallogr Sect E Struct Rep Online. 2011 Nov 12;67(Pt 12):m1749. doi: 10.1107/S1600536811046708 (PMC3238656; doi:10.1107/S1600536811046708)
Supplement: Supplementary file 2 [file e-67-m1749-Isup2.hkl]

# 
# h,k,l, Fc-squared, Fo-squared, sigma(Fo-squared) and status flag 
# 
data_I
_shelx_title ' 090215 in P-1' 
_shelx_refln_list_code          4 
_shelx_F_calc_maximum      316.40 
_exptl_crystal_F_000       568.00 
_reflns_d_resolution_high  0.7497 
 
loop_ 
 _symmetry_equiv_pos_as_xyz 
 'x, y, z' 
 '-x, -y, -z' 
 
_cell_length_a     7.8804 
_cell_length_b    11.3152 
_cell_length_c    12.3317 
_cell_angle_alpha 104.015 
_cell_angle_beta   92.015 
_cell_angle_gamma 101.171 
 
_shelx_F_squared_multiplier     1.000 
 
loop_ 
 _refln_index_h 
 _refln_index_k 
 _refln_index_l 
 _refln_F_squared_calc 
 _refln_F_squared_meas 
 _refln_F_squared_sigma 
 _refln_observed_status 
   1   0   0    11715.35    12114.53    371.89 o 
   2   0   0     3690.82     4118.87    103.02 o 
   3   0   0     1749.04     1697.13     31.55 o 
   4   0   0     2670.07     2800.94     70.64 o 
   5   0   0      666.64      610.08     14.90 o 
   6   0   0      413.82      417.12     12.26 o 
   7   0   0      570.83      541.95     15.63 o 
   8   0   0        0.26        1.49      5.75 o 
   9   0   0      222.67      230.29     11.06 o 
  10   0   0        9.28        8.94      5.43 o 
 -10   1   0       20.24       15.30      5.73 o 
  -9   1   0       31.23       37.23      9.95 o 
  -8   1   0       29.17       34.47      4.93 o 
  -7   1   0       18.85       17.23      3.64 o 
  -6   1   0       61.27       65.88      4.93 o 
  -5   1   0       90.06       82.92      5.13 o 
  -4   1   0       76.66       84.02      4.06 o 
  -3   1   0       41.81       21.08      1.99 o 
  -2   1   0      818.56      810.23     15.48 o 
  -1   1   0       55.47       -2.62      2.62 o 
   0   1   0       18.04        6.67      1.13 o 
   1   1   0      264.16      289.35      8.72 o 
   2   1   0       80.43       76.36      8.57 o 
   3   1   0       64.44       49.37      3.01 o 
   4   1   0       44.80       48.47      4.16 o 
   5   1   0      297.64      313.43      9.68 o 
   6   1   0        0.57        1.49      2.54 o 
   7   1   0       72.96       93.16      6.75 o 
   8   1   0       27.30       33.72      5.37 o 
   9   1   0        0.03        3.08      6.16 o 
  10   1   0        0.01       -6.77      6.77 o 
 -10   2   0        0.30        2.36      4.76 o 
  -9   2   0      139.24      143.75      9.54 o 
  -8   2   0       23.79       24.98      4.68 o 
  -7   2   0      440.64      416.16     12.95 o 
  -6   2   0      151.19      163.26      7.07 o 
  -5   2   0      612.33      577.10     16.16 o 
  -4   2   0       18.03       14.42      2.14 o 
  -3   2   0     8324.82     9140.03    226.76 o 
  -2   2   0   100106.98    96790.63   6466.11 o 
  -1   2   0     9049.95    10110.80    176.58 o 
   0   2   0     8280.60     8711.98    205.93 o 
   1   2   0     1641.05     1740.18     43.61 o 
   2   2   0     5881.57     5669.54    136.05 o 
   3   2   0      515.89      532.72     17.14 o 
   4   2   0     4920.67     5045.92    170.58 o 
   5   2   0      617.61      588.13     18.62 o 
   6   2   0      169.88      168.90      7.80 o 
   7   2   0      966.32      950.43     32.73 o 
   8   2   0      259.64      268.82     15.90 o 
   9   2   0       39.07       37.04      8.62 o 
 -10   3   0        1.80       -4.52      4.52 o 
  -9   3   0        0.05       -3.42      3.42 o 
  -8   3   0        4.96        2.92      3.12 o 
  -7   3   0       38.33       40.63      4.72 o 
  -6   3   0       87.55       89.35      5.26 o 
  -5   3   0       75.37       72.97      4.56 o 
  -4   3   0        0.98       -1.44      1.48 o 
  -3   3   0        6.21        2.51      2.10 o 
  -2   3   0      110.24      112.71      4.00 o 
  -1   3   0      362.26      370.68      8.13 o 
   0   3   0        7.81        8.31      2.05 o 
   1   3   0       12.62       10.88      2.36 o 
   2   3   0       57.03       50.79      4.51 o 
   3   3   0       51.99       38.89      4.62 o 
   4   3   0       50.80       56.23      5.75 o 
   5   3   0      277.43      287.29     13.54 o 
   6   3   0        3.38       -0.62      3.49 o 
   7   3   0        0.49        5.95      5.03 o 
   8   3   0       19.00        7.59      6.87 o 
   9   3   0        5.38        3.39      8.82 o 
 -10   4   0        5.57        6.75      5.04 o 
  -9   4   0       54.51       56.62     10.57 o 
  -8   4   0        0.24       -2.98      2.98 o 
  -7   4   0       82.18       72.78      5.73 o 
  -6   4   0       41.71       37.44      4.00 o 
  -5   4   0      980.06     1015.16     21.89 o 
  -4   4   0    11261.43    11299.66    194.06 o 
  -3   4   0     4539.90     5072.44     88.67 o 
  -2   4   0     1267.00     1240.86     23.65 o 
  -1   4   0     1687.90     1797.21     55.30 o 
   0   4   0     2640.51     2536.60     62.79 o 
   1   4   0     3809.75     4443.31    108.35 o 
   2   4   0     7502.21     7079.02    170.63 o 
   3   4   0      854.12      835.00     25.65 o 
   4   4   0     2158.21     2108.63     57.36 o 
   5   4   0     2377.63     2239.15     62.08 o 
   6   4   0     1535.48     1494.75     46.38 o 
   7   4   0      223.37      245.12     15.90 o 
   8   4   0        5.84       -4.51      7.18 o 
   9   4   0       85.43      110.51     15.60 o 
 -10   5   0        0.02       -5.54      6.05 o 
  -9   5   0        7.04        1.39      4.06 o 
  -8   5   0        5.89        4.09      3.55 o 
  -7   5   0      239.78      258.38      9.89 o 
  -6   5   0       10.82        7.95      3.03 o 
  -5   5   0       77.19       77.96      4.80 o 
  -4   5   0       75.78       77.78      4.34 o 
  -3   5   0      896.70      948.10     33.04 o 
  -2   5   0       28.23       22.06      2.38 o 
  -1   5   0       12.64        8.23      1.80 o 
   0   5   0        0.49        0.10      2.26 o 
   1   5   0       81.68       89.06      5.85 o 
   2   5   0       15.04       17.24      3.69 o 
   3   5   0      147.89      148.78      8.93 o 
   4   5   0       45.53       52.12      6.77 o 
   5   5   0      105.61      122.20     10.47 o 
   6   5   0       30.32       24.11      6.16 o 
   7   5   0       30.80       38.17      8.00 o 
   8   5   0       11.38        5.44      8.00 o 
 -10   6   0        0.23       -1.13      6.67 o 
  -9   6   0       11.94        8.11      5.44 o 
  -8   6   0       57.18       46.22      5.29 o 
  -7   6   0      164.48      188.58     11.65 o 
  -6   6   0     1651.71     1530.69     32.07 o 
  -5   6   0      789.47      761.54     20.32 o 
  -4   6   0      502.26      480.21     28.22 o 
  -3   6   0     1012.18     1086.37     22.40 o 
  -2   6   0     1740.45     1626.91     44.89 o 
  -1   6   0     1823.85     1960.46     59.05 o 
   0   6   0     4691.65     4789.80    117.07 o 
   1   6   0     2142.26     2194.72     57.66 o 
   2   6   0     2444.31     2405.67     63.62 o 
   3   6   0     2637.66     2547.37     67.92 o 
   4   6   0     3105.46     2909.98     77.77 o 
   5   6   0      497.95      440.07     19.60 o 
   6   6   0       75.81       76.75      9.85 o 
   7   6   0      196.30      196.18     15.08 o 
   8   6   0        0.63       -0.10      7.39 o 
 -10   7   0        3.70        0.21      7.08 o 
  -9   7   0       20.64       24.63      5.33 o 
  -8   7   0        5.24        0.59      3.80 o 
  -7   7   0       71.61       82.67      8.36 o 
  -6   7   0        0.14       -1.44      2.65 o 
  -5   7   0      411.32      368.60     11.09 o 
  -4   7   0      224.54      216.62     13.24 o 
  -3   7   0      418.95      404.06     11.00 o 
  -2   7   0      256.11      240.55      8.00 o 
  -1   7   0       60.15       67.53      4.72 o 
   0   7   0        4.68        2.31      2.77 o 
   1   7   0        8.63        9.54      3.90 o 
   2   7   0        0.04        1.44      3.28 o 
   3   7   0      377.61      390.41     17.14 o 
   4   7   0       76.80       79.72      8.72 o 
   5   7   0      103.04      135.03     11.80 o 
   6   7   0        6.23        6.87      5.64 o 
   7   7   0       37.69       56.02     10.26 o 
  -8   8   0      142.19      120.81      8.22 o 
  -7   8   0      208.98      201.89      9.12 o 
  -6   8   0      141.56      143.02      7.23 o 
  -5   8   0      478.05      473.38     13.57 o 
  -4   8   0      368.78      356.55     18.42 o 
  -3   8   0      248.79      261.09      8.75 o 
  -2   8   0     2611.50     2630.70     74.39 o 
  -1   8   0      335.97      339.46     11.44 o 
   0   8   0     1102.17     1011.87     22.71 o 
   1   8   0     1292.21     1206.53     36.22 o 
   2   8   0     2874.10     3077.94     81.57 o 
   3   8   0       97.83      102.30      9.64 o 
   4   8   0      114.58      128.46     11.70 o 
   5   8   0      357.84      342.19     18.06 o 
   6   8   0        8.90        9.75      6.16 o 
   7   8   0      179.21      189.82     15.49 o 
  -8   9   0        0.00       -1.13      6.05 o 
  -7   9   0       25.59       16.52      6.16 o 
  -6   9   0       73.23       74.28      5.99 o 
  -5   9   0       82.14       78.31      5.87 o 
  -4   9   0      296.43      284.19      9.74 o 
  -3   9   0      122.99      134.83      6.56 o 
  -2   9   0       48.68       53.90      4.63 o 
  -1   9   0      117.76      114.32      6.23 o 
   0   9   0       15.92       14.42      5.95 o 
   1   9   0       40.53       48.53      6.98 o 
   2   9   0       49.64       49.76      7.18 o 
   3   9   0       82.56       97.47     10.16 o 
   4   9   0       20.20        8.93      6.36 o 
   5   9   0       38.89       56.02      9.23 o 
   6   9   0        3.27       -0.51      6.87 o 
  -8  10   0       10.29        3.80      6.98 o 
  -7  10   0      110.47      127.02     12.42 o 
  -6  10   0       16.98       12.72      6.36 o 
  -5  10   0      109.69      129.90     10.98 o 
  -4  10   0      372.88      367.62     11.89 o 
  -3  10   0       46.39       55.51      6.41 o 
  -2  10   0      446.71      431.77     12.90 o 
  -1  10   0      426.99      441.09     24.06 o 
   0  10   0     1266.33     1248.78     39.76 o 
   1  10   0       10.59       11.41      3.94 o 
   2  10   0      393.32      407.14     18.98 o 
   3  10   0      235.29      230.86     14.67 o 
   4  10   0       29.70       32.42      7.90 o 
   5  10   0      228.45      234.55     15.80 o 
   6  10   0      205.22      222.96     16.21 o 
  -7  11   0        0.38       -2.15      6.05 o 
  -6  11   0       13.57       12.31      6.57 o 
  -5  11   0       28.82       25.24      7.08 o 
  -4  11   0        9.59       11.70      6.05 o 
  -3  11   0      171.53      177.20     13.03 o 
  -2  11   0        9.10        8.52      5.44 o 
  -1  11   0        5.31       10.15      3.81 o 
   0  11   0        0.24       -2.00      3.05 o 
   1  11   0        6.37        2.95      3.55 o 
   2  11   0        2.15       -3.59      5.13 o 
   3  11   0       23.14       27.29      7.70 o 
   4  11   0        0.18        1.54      6.46 o 
   5  11   0       56.18       63.00     11.59 o 
  -7  12   0       18.17       19.80      8.31 o 
  -6  12   0       26.82       25.34      7.90 o 
  -5  12   0       47.24       57.87      9.95 o 
  -4  12   0      116.35      119.12     12.52 o 
  -3  12   0      209.12      168.17     13.54 o 
  -2  12   0      325.92      304.84     17.96 o 
  -1  12   0        0.29        6.87      5.54 o 
   0  12   0      332.63      329.87     19.80 o 
   1  12   0       93.47       97.89     12.42 o 
   2  12   0      128.45      124.87     14.47 o 
   4  12   0      274.55      296.63     18.98 o 
  -6  13   0        0.03       -4.82      7.28 o 
  -5  13   0       19.16        5.95      7.70 o 
  -4  13   0       14.79        3.90      6.36 o 
  -3  13   0        1.36       -2.67      6.05 o 
  -2  13   0        0.04        5.85      6.77 o 
  -1  13   0       12.32        2.67      6.46 o 
   0  13   0       21.19       27.81      9.03 o 
   1  13   0        1.71        0.62      6.87 o 
   2  13   0        1.80       -7.18      7.18 o 
  -5  14   0       71.80       61.77     11.18 o 
  -4  14   0       56.94       35.81      9.54 o 
  -3  14   0        0.90       -3.18      7.08 o 
  -2  14   0       93.60       75.72     11.90 o 
  -1  14   0       51.02       60.43     11.29 o 
   0  14   0      103.88       91.01     13.95 o 
  -1 -14   1        2.21        7.28      7.90 o 
   0 -14   1        1.36        2.46      7.28 o 
   1 -14   1        7.96       -2.87      6.87 o 
   2 -14   1       27.77       34.06      9.64 o 
   3 -14   1       15.38        5.95      7.39 o 
   4 -14   1        8.25        4.31      7.39 o 
   5 -14   1        2.84       -7.28      7.28 o 
  -3 -13   1       28.26        8.11      7.49 o 
  -2 -13   1        1.54       -2.98      7.28 o 
  -1 -13   1      107.51      100.35     13.54 o 
   0 -13   1       20.43       18.47      8.21 o 
   1 -13   1      259.27      227.48     16.21 o 
   2 -13   1       75.86       65.26     10.06 o 
   3 -13   1      179.78      171.86     14.16 o 
   4 -13   1        1.16        4.62      6.26 o 
   5 -13   1        0.29       -5.95      7.08 o 
  -4 -12   1       14.91        7.90      7.90 o 
  -3 -12   1        2.99       -1.44      6.26 o 
  -2 -12   1       44.33       46.21      6.42 o 
  -1 -12   1       10.54       16.37      6.52 o 
   0 -12   1      106.56      125.61      9.39 o 
   1 -12   1      143.49      145.66      8.32 o 
   2 -12   1        2.29        1.13      4.93 o 
   3 -12   1       91.61       99.94     11.39 o 
   4 -12   1        0.01       -5.03      5.03 o 
   5 -12   1       40.07       23.39      7.28 o 
   6 -12   1       11.17        0.51      5.95 o 
  -5 -11   1        4.58        2.87      7.49 o 
  -4 -11   1       24.62       10.88      7.80 o 
  -3 -11   1       93.85       84.03     10.36 o 
  -2 -11   1       58.20       59.41      9.03 o 
  -1 -11   1      794.45      810.94     27.34 o 
   0 -11   1      172.88      174.63      8.91 o 
   1 -11   1      877.90      859.96     21.90 o 
   2 -11   1      123.33      130.71      7.42 o 
   3 -11   1      162.66      167.30      8.24 o 
   4 -11   1       20.35       18.69      4.00 o 
   5 -11   1       10.28       10.36      5.85 o 
   6 -11   1       11.22        0.82      6.05 o 
  -6 -10   1       36.39       37.35      9.75 o 
  -5 -10   1        5.81        4.72      6.16 o 
  -4 -10   1       78.17       95.53     11.18 o 
  -3 -10   1        3.77       -2.98      5.13 o 
  -2 -10   1      342.15      360.45     17.55 o 
  -1 -10   1       67.49       80.24      8.82 o 
   0 -10   1       35.43       36.16      4.80 o 
   1 -10   1      299.16      308.89     10.87 o 
   2 -10   1        6.34        4.55      2.93 o 
   3 -10   1      135.55      134.28      7.00 o 
   4 -10   1      159.92      158.28      7.62 o 
   5 -10   1       23.42       25.49      4.29 o 
   6 -10   1       29.45       15.43      4.21 o 
   7 -10   1        9.80       11.22      4.10 o 
  -6  -9   1       43.30       41.45      9.44 o 
  -5  -9   1       27.20       24.52      6.87 o 
  -4  -9   1      155.86      149.39     11.59 o 
  -3  -9   1      447.81      457.93     20.42 o 
  -2  -9   1      201.69      170.94     11.49 o 
  -1  -9   1     1877.72     1781.32     50.99 o 
   0  -9   1      544.45      544.46     15.15 o 
   1  -9   1      778.50      705.31     17.52 o 
   2  -9   1       26.17       28.21      3.62 o 
   3  -9   1      301.51      302.80     10.03 o 
   4  -9   1       12.86       14.26      3.49 o 
   5  -9   1      168.55      163.90      7.53 o 
   6  -9   1      123.03      132.85      7.13 o 
   7  -9   1       56.95       51.20      5.68 o 
   8  -9   1       97.24      121.89     11.80 o 
  -7  -8   1       10.41       -2.77      6.98 o 
  -6  -8   1       46.15       61.36      9.54 o 
  -5  -8   1        1.24       -5.03      5.03 o 
  -4  -8   1      227.96      195.36     12.72 o 
  -3  -8   1       29.56       22.27      5.54 o 
  -2  -8   1      455.25      443.97     18.57 o 
  -1  -8   1      116.58      108.66      8.31 o 
   0  -8   1        4.90        2.77      2.24 o 
   1  -8   1        0.63       -1.18      2.41 o 
   2  -8   1      155.11      155.46      6.82 o 
   3  -8   1      122.23      120.07     11.34 o 
   4  -8   1      105.05      113.19      5.86 o 
   5  -8   1      291.00      289.55     10.02 o 
   6  -8   1        6.67        2.01      3.12 o 
   7  -8   1      120.61      130.70      7.40 o 
   8  -8   1       22.70       14.57      5.95 o 
   9  -8   1        5.55       -2.46      6.36 o 
  -8  -7   1       48.30       43.61     10.06 o 
  -7  -7   1        2.48       12.42      6.57 o 
  -6  -7   1       49.76       47.30      8.11 o 
  -5  -7   1       28.13       26.47      6.67 o 
  -4  -7   1      194.87      179.46     11.70 o 
  -3  -7   1     1016.51      953.20     31.19 o 
  -2  -7   1     1053.42     1124.24     34.37 o 
  -1  -7   1     1007.85      937.19     28.93 o 
   0  -7   1      249.25      211.88     10.26 o 
   1  -7   1      350.41      284.48      8.72 o 
   2  -7   1        3.51        4.13      3.33 o 
   3  -7   1     2085.39     2026.76     58.64 o 
   4  -7   1      322.08      330.28      9.89 o 
   5  -7   1      704.34      694.79     20.88 o 
   6  -7   1      670.92      640.02     16.74 o 
   7  -7   1       96.51      102.22      7.11 o 
   8  -7   1        0.36       -0.72      3.43 o 
   9  -7   1       29.02        8.72      6.16 o 
  10  -7   1        6.52       12.31      8.21 o 
  -8  -6   1       21.82       17.96      8.31 o 
  -7  -6   1        0.17        0.62      5.75 o 
  -6  -6   1       33.74       37.35      7.49 o 
  -5  -6   1        1.17       -0.21      4.31 o 
  -4  -6   1      709.44      719.26     25.55 o 
  -3  -6   1       20.13       13.03      4.72 o 
  -2  -6   1      301.90      292.42     12.93 o 
  -1  -6   1        1.05        2.15      2.46 o 
   0  -6   1       27.45       11.39      3.08 o 
   1  -6   1       99.53      117.17      4.85 o 
   2  -6   1      297.18      286.33      8.18 o 
   3  -6   1      492.99      490.18     12.07 o 
   4  -6   1      120.51      113.96      6.46 o 
   5  -6   1      477.96      463.01     13.03 o 
   6  -6   1       58.78       57.79      5.00 o 
   7  -6   1      161.36      190.95      8.50 o 
   8  -6   1       11.96        9.17      3.75 o 
   9  -6   1        3.48       -1.74      5.64 o 
  10  -6   1        0.86       -4.31      6.26 o 
  -8  -5   1       27.07       20.93      7.70 o 
  -7  -5   1        0.40        2.36      6.05 o 
  -6  -5   1       43.20       39.91      7.70 o 
  -5  -5   1      364.26      344.55     16.42 o 
  -4  -5   1     1472.75     1403.74     41.45 o 
  -3  -5   1     2002.07     1973.81     53.66 o 
  -2  -5   1      401.05      357.58     14.06 o 
  -1  -5   1      130.51       64.64      5.34 o 
   0  -5   1      286.17      269.34     10.36 o 
   1  -5   1     6626.19     6940.40    120.10 o 
   2  -5   1      348.51      384.96      9.50 o 
   3  -5   1     3788.99     3948.50     70.19 o 
   4  -5   1     4073.95     4111.64     73.57 o 
   5  -5   1     1029.23     1011.51     39.14 o 
   6  -5   1       14.73       22.58      3.47 o 
   7  -5   1        4.53        1.65      2.82 o 
   8  -5   1      108.33      119.61      7.48 o 
   9  -5   1        3.74        0.86      4.16 o 
  10  -5   1       32.88       36.12      9.54 o 
  -9  -4   1        2.64        4.51      8.11 o 
  -8  -4   1        9.61       17.65      7.49 o 
  -7  -4   1       27.56       20.73      6.98 o 
  -6  -4   1      249.98      256.72     14.67 o 
  -5  -4   1       46.13       41.25      6.67 o 
  -4  -4   1      963.14      888.66     28.11 o 
  -3  -4   1       50.51       47.10      5.23 o 
  -2  -4   1        7.19        1.03      2.05 o 
  -1  -4   1        2.15       -1.54      1.54 o 
   0  -4   1     2069.68     2215.24     55.71 o 
   1  -4   1       39.18       40.13      4.10 o 
   2  -4   1      527.45      544.59     11.82 o 
   3  -4   1      336.73      312.73      8.16 o 
   4  -4   1       33.98       42.16      3.41 o 
   5  -4   1       33.50       36.61      3.59 o 
   6  -4   1       62.14       68.71      7.49 o 
   7  -4   1        5.28        4.25      5.54 o 
   8  -4   1       46.28       42.91      5.26 o 
   9  -4   1        0.11        0.59      4.24 o 
  10  -4   1        0.82       -5.85      6.36 o 
  -9  -3   1        3.93       17.34      9.23 o 
  -8  -3   1       55.04       60.13     10.26 o 
  -7  -3   1      206.66      229.32     14.88 o 
  -6  -3   1     1555.42     1621.57     48.74 o 
  -5  -3   1     1462.93     1494.24     43.81 o 
  -4  -3   1      534.37      504.82     18.37 o 
  -3  -3   1     1932.92     1630.08     43.91 o 
  -2  -3   1       11.19        5.54      2.26 o 
   0  -3   1      142.52      164.89      6.46 o 
   1  -3   1    11324.24    12119.96    206.08 o 
   2  -3   1     6477.93     6948.04    119.32 o 
   3  -3   1     2240.49     2199.20     40.04 o 
   4  -3   1      362.50      344.59     13.29 o 
   5  -3   1      270.33      244.95      7.91 o 
   6  -3   1      254.06      220.32     13.75 o 
   7  -3   1        0.25        0.12      2.63 o 
   8  -3   1      250.69      243.22     10.27 o 
   9  -3   1        3.27        0.95      3.99 o 
  10  -3   1       17.72       18.16      7.80 o 
  -9  -2   1        3.91       10.57      8.72 o 
  -8  -2   1       22.27       30.49      5.57 o 
  -7  -2   1       35.14       38.96      5.11 o 
  -6  -2   1      317.38      328.96     11.08 o 
  -5  -2   1        5.17        4.80      2.32 o 
  -4  -2   1      381.61      336.45     16.47 o 
  -3  -2   1       10.17        7.56      1.74 o 
  -2  -2   1      920.71      880.14     24.52 o 
  -1  -2   1      143.55      170.43      6.57 o 
   0  -2   1     1225.12     1304.52     32.63 o 
   1  -2   1      248.89      238.49      5.48 o 
   2  -2   1      834.62      863.40     34.06 o 
   3  -2   1       50.88       51.84      3.64 o 
   4  -2   1        0.66        0.78      1.31 o 
   5  -2   1       52.28       68.44      4.41 o 
   6  -2   1       87.63       87.92      5.29 o 
   7  -2   1        8.45        4.07      3.04 o 
   8  -2   1        0.04       -1.96      3.01 o 
   9  -2   1        6.96        6.74      4.32 o 
  10  -2   1        6.64        7.49      7.28 o 
 -10  -1   1       53.02       73.67     14.78 o 
  -9  -1   1       43.14       32.43      5.90 o 
  -8  -1   1      723.67      741.83     20.62 o 
  -7  -1   1      356.40      343.73     11.97 o 
  -6  -1   1     1160.63     1150.90     34.22 o 
  -5  -1   1      275.29      282.43     10.72 o 
  -4  -1   1       28.82       14.93      3.39 o 
  -3  -1   1     8870.58     9433.32    168.99 o 
  -2  -1   1      539.41      618.84     17.14 o 
  -1  -1   1    14384.53    15177.12    425.60 o 
   0  -1   1      224.20      202.61      4.75 o 
   1  -1   1    10797.44    11162.65    154.94 o 
   2  -1   1        4.82       -0.87      0.87 o 
   3  -1   1     1860.35     1768.20     26.00 o 
   4  -1   1      435.17      366.69      7.01 o 
   5  -1   1      439.76      372.77     10.63 o 
   6  -1   1      673.39      638.89     16.22 o 
   7  -1   1       58.01       70.24      5.73 o 
   8  -1   1      185.77      173.22      8.70 o 
   9  -1   1        0.12       -3.77      3.77 o 
  10  -1   1       17.31       25.75      5.98 o 
 -10   0   1        1.21        0.11      4.93 o 
  -9   0   1        0.75       -2.95      3.81 o 
  -8   0   1       14.50       16.98      4.18 o 
  -7   0   1       24.10       20.09      4.16 o 
  -6   0   1      171.52      168.52      7.40 o 
  -5   0   1       50.18       54.28      4.17 o 
  -4   0   1      924.90      862.61     23.55 o 
  -3   0   1        5.17        7.53      1.49 o 
  -2   0   1     2318.28     2366.89     84.85 o 
  -1   0   1       15.78        4.19      0.69 o 
   0   0   1      853.34      770.83     90.24 o 
   1   0   1      887.30      902.20     23.29 o 
   2   0   1       19.62       10.55      1.04 o 
   3   0   1        8.82        2.86      1.42 o 
   4   0   1        9.08        7.88      1.82 o 
   5   0   1      129.91      130.24      5.88 o 
   6   0   1       14.05       13.76      3.12 o 
   7   0   1       41.97       39.74      6.67 o 
   8   0   1        2.33        2.97      3.65 o 
   9   0   1        0.24       -3.88      3.88 o 
  10   0   1        8.47       12.00      8.31 o 
 -10   1   1      140.54      152.17     10.58 o 
  -9   1   1       71.68       70.23      6.86 o 
  -8   1   1      349.53      321.99     12.04 o 
  -7   1   1       18.61        8.63      3.45 o 
  -6   1   1      509.94      499.41     13.60 o 
  -5   1   1     1060.02     1079.62     23.01 o 
  -4   1   1      274.67      243.72      7.28 o 
  -3   1   1     4656.85     4568.72    160.78 o 
  -2   1   1     4802.80     5071.47     87.43 o 
  -1   1   1    11092.78    12008.02    206.33 o 
   0   1   1      142.84      150.01      5.64 o 
   2   1   1      670.18      688.07     19.39 o 
   3   1   1     4503.34     4555.69     80.02 o 
   4   1   1      653.37      630.68     14.58 o 
   5   1   1     1663.47     1619.81     32.67 o 
   6   1   1      477.52      457.47     13.38 o 
   7   1   1       34.42       38.27      6.87 o 
   8   1   1       38.18       32.73      7.39 o 
   9   1   1       69.14       57.46      9.64 o 
  10   1   1       26.62       35.71      9.64 o 
 -10   2   1        5.98        2.45      5.28 o 
  -9   2   1       23.94       24.86      9.39 o 
  -8   2   1        8.49        8.46      4.62 o 
  -7   2   1        0.05        1.18      2.79 o 
  -6   2   1      339.17      331.60     10.51 o 
  -5   2   1        0.69       -0.60      1.74 o 
  -4   2   1      390.85      374.26     14.72 o 
  -3   2   1      399.32      436.09     10.31 o 
  -2   2   1     3452.89     3758.96     70.69 o 
  -1   2   1      395.76      406.54      8.22 o 
   0   2   1     1229.10     1235.10     22.48 o 
   1   2   1      452.95      534.26     14.98 o 
   2   2   1      223.80      234.55      8.82 o 
   3   2   1       75.28       77.57      5.54 o 
   4   2   1        0.56       -0.92      2.57 o 
   5   2   1      283.45      282.57     13.24 o 
   6   2   1      101.59      117.38      9.23 o 
   7   2   1        2.97       -0.62      4.62 o 
   8   2   1       89.70       84.34     10.16 o 
   9   2   1        0.73        0.82      6.16 o 
 -10   3   1       38.73       45.75      6.71 o 
  -9   3   1        3.59       -1.32      3.89 o 
  -8   3   1      154.41      159.06      8.26 o 
  -7   3   1       72.34       70.02      5.66 o 
  -6   3   1      517.06      559.50     14.77 o 
  -5   3   1     1485.81     1444.29     29.27 o 
  -4   3   1     4844.22     4873.50     86.08 o 
  -3   3   1     1726.60     1730.48     54.94 o 
  -2   3   1     9163.11     9781.74    167.03 o 
  -1   3   1    15235.42    15480.21    263.10 o 
   0   3   1     3210.52     3421.74     59.89 o 
   1   3   1     6200.57     5960.22    142.62 o 
   2   3   1     2113.25     2213.60     56.33 o 
   3   3   1     5631.25     5660.20    137.80 o 
   4   3   1      255.80      241.53     11.18 o 
   5   3   1      723.47      754.56     25.55 o 
   6   3   1       15.41       17.34      5.23 o 
   7   3   1      230.25      229.32     13.85 o 
   8   3   1       43.82       58.38      9.75 o 
   9   3   1       17.75        1.85     10.26 o 
 -10   4   1        1.39       -4.20      4.86 o 
  -9   4   1        0.23        2.01      4.16 o 
  -8   4   1       23.19       19.96      4.38 o 
  -7   4   1       49.06       46.89      4.93 o 
  -6   4   1      127.38      127.21      6.35 o 
  -5   4   1       48.94       49.49      4.18 o 
  -4   4   1      246.28      240.83      7.46 o 
  -3   4   1      503.44      509.99     11.66 o 
  -2   4   1     1368.09     1380.47     42.58 o 
  -1   4   1        9.77       15.20      4.41 o 
   0   4   1      188.13      178.83      5.39 o 
   1   4   1      222.43      236.09      9.23 o 
   2   4   1      248.19      235.89      9.95 o 
   3   4   1      108.50      104.04      7.08 o 
   4   4   1      131.84      127.02      8.72 o 
   5   4   1       77.26       78.90      8.62 o 
   6   4   1      239.55      267.29     15.39 o 
   7   4   1       26.66       15.90      7.18 o 
   8   4   1       29.15       45.45     10.26 o 
   9   4   1        0.08       -9.54      9.54 o 
 -10   5   1       11.97       11.28      8.72 o 
  -9   5   1        7.09        2.29      4.21 o 
  -8   5   1      157.55      166.53      8.48 o 
  -7   5   1      238.74      234.92      9.45 o 
  -6   5   1      839.62      811.04     19.36 o 
  -5   5   1      488.67      460.97     12.36 o 
  -4   5   1     2331.52     2455.14     45.79 o 
  -3   5   1     2881.42     2763.15     56.89 o 
  -2   5   1     2663.90     2739.39     55.71 o 
  -1   5   1     3380.55     3241.55     57.86 o 
   0   5   1     3111.66     3207.17     57.65 o 
   1   5   1     3530.25     3724.46     92.14 o 
   2   5   1     1422.70     1461.61     40.32 o 
   3   5   1     2615.90     2543.78     66.90 o 
   4   5   1        2.11        0.00      3.28 o 
   5   5   1      295.66      273.13     14.47 o 
   6   5   1      220.06      213.52     13.85 o 
   7   5   1      210.99      226.86     15.80 o 
   8   5   1       56.95       77.77     12.11 o 
 -10   6   1        0.81       -2.32      8.16 o 
  -9   6   1        4.19       -3.95      3.95 o 
  -8   6   1       15.09       13.56      7.03 o 
  -7   6   1        3.16        1.60      5.28 o 
  -6   6   1      145.30      143.69      6.95 o 
  -5   6   1      238.12      221.42      7.99 o 
  -4   6   1      555.92      535.22     13.31 o 
  -3   6   1       69.23       63.60      7.85 o 
  -2   6   1      656.43      657.48     14.74 o 
  -1   6   1      229.96      259.88     14.31 o 
   0   6   1      133.09      132.32      5.47 o 
   1   6   1      118.12      138.62      7.90 o 
   2   6   1       50.05       31.50      5.23 o 
   3   6   1      152.42      145.49      9.23 o 
   4   6   1      219.26      208.80     12.11 o 
   5   6   1      215.68      180.58     12.00 o 
   6   6   1       15.42       15.60      6.57 o 
   7   6   1       19.86       23.50      8.00 o 
   8   6   1       12.67       19.70      9.13 o 
 -10   7   1       15.70        3.69      8.21 o 
  -9   7   1       14.82       -2.36      5.64 o 
  -8   7   1      184.38      188.02      9.27 o 
  -7   7   1       11.20        7.85      4.21 o 
  -6   7   1      128.17      141.71      6.98 o 
  -5   7   1      343.60      341.71     10.59 o 
  -4   7   1      417.56      434.42     11.81 o 
  -3   7   1     1042.67      958.25     20.66 o 
  -2   7   1      740.69      751.47     16.86 o 
  -1   7   1     3488.55     3467.40    115.84 o 
   0   7   1     2196.33     2296.26     83.93 o 
   1   7   1     3457.78     3663.20     92.65 o 
   2   7   1      117.65      109.17      8.11 o 
   3   7   1       17.95       10.77      4.82 o 
   4   7   1      652.12      659.03     24.73 o 
   5   7   1      662.32      609.06     24.63 o 
   6   7   1      199.21      189.92     13.75 o 
   7   7   1       67.63       96.04     12.31 o 
  -9   8   1       15.77       16.52      8.00 o 
  -8   8   1       24.53       10.26      5.95 o 
  -7   8   1       22.16       13.65      6.05 o 
  -6   8   1      212.68      217.48     16.01 o 
  -5   8   1        4.77        2.00      3.28 o 
  -4   8   1      563.78      531.56     13.97 o 
  -3   8   1       28.96       21.38      3.39 o 
  -2   8   1      325.14      343.42     10.15 o 
  -1   8   1        8.06       10.97      2.61 o 
   0   8   1      117.08      124.41      6.29 o 
   1   8   1       10.34       15.90      4.31 o 
   2   8   1       13.29       18.26      5.03 o 
   3   8   1      168.33      158.01     10.98 o 
   4   8   1       35.35       54.28      8.21 o 
   5   8   1       56.39       56.43      9.13 o 
   6   8   1        9.30       17.75      7.28 o 
   7   8   1       15.05        1.23      7.49 o 
  -9   9   1        0.93       -7.08      7.08 o 
  -8   9   1       22.58       23.29      7.70 o 
  -7   9   1        8.78        0.82      5.34 o 
  -6   9   1       65.75       89.16     10.26 o 
  -5   9   1       75.05       76.03      9.34 o 
  -4   9   1      354.70      355.12     17.34 o 
  -3   9   1     1263.83     1213.98     26.30 o 
  -2   9   1      821.48      789.69     18.81 o 
  -1   9   1     3009.22     3066.36     78.39 o 
   0   9   1      156.22      154.89      7.32 o 
   1   9   1       34.21       33.31      4.48 o 
   2   9   1      357.56      352.35     16.42 o 
   3   9   1     1156.20     1090.18     36.01 o 
   4   9   1      288.69      276.11     16.01 o 
   5   9   1      243.33      279.09     16.93 o 
   6   9   1       75.43       87.01     11.90 o 
  -8  10   1       19.87       18.06      7.59 o 
  -7  10   1       11.42        6.05      6.87 o 
  -6  10   1       44.62       28.32      7.70 o 
  -5  10   1        5.84        1.74      5.13 o 
  -4  10   1      124.88      139.85     11.29 o 
  -3  10   1       58.09       60.23      8.82 o 
  -2  10   1      111.53      140.88     11.08 o 
  -1  10   1        8.28        2.46      4.51 o 
   0  10   1       26.64       15.61      3.70 o 
   1  10   1        6.35        9.37      3.72 o 
   2  10   1        1.38        1.54      5.44 o 
   3  10   1       61.13       67.41      9.23 o 
   4  10   1       11.65       13.54      6.77 o 
   5  10   1       17.09        8.62      6.67 o 
  -8  11   1       11.16        7.28      8.41 o 
  -7  11   1        2.42       -6.05      6.05 o 
  -6  11   1      122.09      138.00     13.65 o 
  -5  11   1       96.55       86.70     10.88 o 
  -4  11   1      327.70      333.26     18.47 o 
  -3  11   1      851.99      844.03     32.53 o 
  -2  11   1       45.82       44.43      7.80 o 
  -1  11   1        2.30       -1.44      4.00 o 
   0  11   1       67.92       80.44     10.98 o 
   1  11   1      699.20      688.89     30.27 o 
   2  11   1       51.54       80.03     11.29 o 
   4  11   1       73.32       84.03     11.49 o 
  -7  12   1        0.15       -3.39      7.28 o 
  -6  12   1        2.22       -2.98      6.05 o 
  -5  12   1        3.13       -1.95      5.75 o 
  -4  12   1       52.00       53.25      9.44 o 
  -3  12   1        0.17        2.77      5.54 o 
  -2  12   1       24.97       17.96      7.18 o 
  -1  12   1       24.13       20.21      7.49 o 
   0  12   1       48.25       34.17      8.62 o 
   1  12   1        9.06        6.57      6.77 o 
   2  12   1        0.47       -0.10      7.08 o 
   3  12   1       22.12       30.27      9.13 o 
  -6  13   1       85.02       88.45     12.93 o 
  -5  13   1      114.58      101.48     13.85 o 
  -4  13   1       21.37       10.06      7.28 o 
  -3  13   1        3.48        2.26      6.46 o 
  -2  13   1        7.33       10.67      7.49 o 
  -1  13   1      106.17       86.39     12.00 o 
   0  13   1        6.34        0.00      6.87 o 
   1  13   1      328.66      338.19     21.96 o 
   2  13   1       33.55       29.24      9.75 o 
  -4  14   1       12.34       27.09      9.03 o 
  -3  14   1        1.48       -7.39      7.39 o 
  -2  14   1       38.63       38.37     10.36 o 
  -1  14   1        2.51       -2.87      7.49 o 
   0  14   1        6.22       17.85      8.82 o 
  -1 -14   2        0.12       -7.08      7.08 o 
   0 -14   2       98.62      100.45     13.95 o 
   1 -14   2        3.77       -1.33      6.36 o 
   2 -14   2       69.84       69.98     11.49 o 
   3 -14   2       18.68        6.98      7.49 o 
   4 -14   2       96.67      100.25     11.90 o 
  -3 -13   2       18.49       15.49      7.90 o 
  -2 -13   2       15.36       15.76      5.54 o 
  -1 -13   2       57.13       73.58      7.80 o 
   0 -13   2        2.08        1.44      4.52 o 
   1 -13   2        5.36       -0.05      5.59 o 
   2 -13   2       58.84       43.91      9.03 o 
   3 -13   2        0.96       -2.67      6.16 o 
   4 -13   2        2.90        3.18      6.36 o 
  -4 -12   2        7.37        5.13      7.08 o 
  -3 -12   2        1.07        0.92      6.26 o 
  -2 -12   2      121.64      137.70     12.83 o 
  -1 -12   2        4.17        8.32      4.17 o 
   0 -12   2      150.60      146.30      8.96 o 
   1 -12   2       54.94       50.45      5.98 o 
   2 -12   2      284.99      294.27     11.41 o 
   3 -12   2       44.95       42.00      5.48 o 
   4 -12   2       90.66      102.06     10.06 o 
   5 -12   2        0.14       -5.75      5.75 o 
  -5 -11   2       17.87        6.36      7.08 o 
  -4 -11   2       22.51       21.03      7.59 o 
  -3 -11   2      166.96      183.66     13.44 o 
  -2 -11   2        2.40       -1.03      4.82 o 
  -1 -11   2       10.35       15.19      5.64 o 
   0 -11   2      240.68      257.30     10.62 o 
   1 -11   2        5.08        2.24      3.40 o 
   2 -11   2       55.08       54.70      5.44 o 
   3 -11   2        4.19       -0.11      3.21 o 
   4 -11   2       54.53       58.47      7.85 o 
   5 -11   2       18.17       14.93      6.26 o 
   6 -11   2       47.19       53.76      8.11 o 
   7 -11   2        0.00       -0.21      5.44 o 
  -6 -10   2        3.21       11.39      7.18 o 
  -5 -10   2        0.72        1.85      6.05 o 
  -4 -10   2       62.22       68.13      9.75 o 
  -3 -10   2       72.50       79.21      9.64 o 
  -2 -10   2      135.10      128.67     11.39 o 
  -1 -10   2       91.80      108.97      9.95 o 
   0 -10   2      906.08      858.57     21.43 o 
   1 -10   2      154.73      153.90      7.50 o 
   2 -10   2      590.16      563.69     17.55 o 
   3 -10   2        2.88       -1.18      4.05 o 
   4 -10   2      104.80      103.89      6.60 o 
   5 -10   2      112.92      111.73      6.75 o 
   6 -10   2       69.78       70.33      6.09 o 
   7 -10   2       21.95       27.91      6.77 o 
   8 -10   2       11.96        1.85      6.77 o 
  -7  -9   2        5.91        5.34      7.08 o 
  -6  -9   2       18.96       21.65      7.80 o 
  -5  -9   2      162.04      154.42     12.42 o 
  -4  -9   2        0.08       -2.67      4.41 o 
  -3  -9   2      241.31      253.74     14.67 o 
  -2  -9   2      102.93      107.32     10.06 o 
  -1  -9   2      458.90      461.93     19.08 o 
   0  -9   2      416.33      412.80     19.85 o 
   1  -9   2      673.99      700.15     17.50 o 
   2  -9   2      216.25      209.77      8.08 o 
   3  -9   2        6.34       17.65      6.16 o 
   4  -9   2      443.57      443.88     20.83 o 
   5  -9   2       28.90       31.85      4.17 o 
   6  -9   2       16.56       21.14      4.21 o 
   7  -9   2       42.29       30.78      6.77 o 
   8  -9   2       13.46       18.98      6.57 o 
   9  -9   2       13.50       -2.46      5.75 o 
  -7  -8   2        0.94        3.49      6.87 o 
  -6  -8   2       34.76       46.89      8.62 o 
  -5  -8   2      174.57      144.26     12.11 o 
  -4  -8   2       11.95        9.75      5.03 o 
  -3  -8   2      612.58      564.02     22.37 o 
  -2  -8   2     1090.87     1092.23     34.78 o 
  -1  -8   2      509.59      507.79     19.60 o 
   0  -8   2     2366.12     2476.16     66.08 o 
   1  -8   2       39.83       32.64      3.70 o 
   2  -8   2      932.12      886.01     35.45 o 
   3  -8   2      163.94      161.93      6.78 o 
   4  -8   2      800.94      769.66     18.20 o 
   5  -8   2       88.79       94.45      5.73 o 
   6  -8   2      120.30      121.22      6.57 o 
   7  -8   2       53.28       68.44      8.72 o 
   8  -8   2        0.05       -4.31      4.31 o 
   9  -8   2       54.14       56.12      9.23 o 
  -8  -7   2        2.17        1.85      7.08 o 
  -7  -7   2       67.44       75.00     10.88 o 
  -6  -7   2       10.80       12.52      6.05 o 
  -5  -7   2       77.22       95.42     10.16 o 
  -4  -7   2       30.97       28.52      6.46 o 
  -3  -7   2     1084.01     1027.49     32.94 o 
  -2  -7   2      199.03      229.73     12.21 o 
  -1  -7   2     2667.91     2580.72     68.03 o 
   0  -7   2       25.26       22.57      4.10 o 
   1  -7   2      575.79      532.16     13.20 o 
   2  -7   2      183.43      159.14     11.08 o 
   3  -7   2       15.37       10.24      2.82 o 
   4  -7   2      182.05      158.68     12.21 o 
   5  -7   2      141.87      139.40      6.57 o 
   6  -7   2      132.94      131.69      6.78 o 
   7  -7   2      110.66      105.51      6.88 o 
   8  -7   2       13.78       12.42      6.46 o 
   9  -7   2        2.83       -6.05      6.05 o 
  10  -7   2        0.18        3.18      7.08 o 
  -8  -6   2        1.42       -7.08      7.08 o 
  -7  -6   2       80.30       76.54     10.16 o 
  -6  -6   2        9.32        6.16      5.54 o 
  -5  -6   2      524.85      473.21     20.52 o 
  -4  -6   2      155.26      156.78     10.67 o 
  -3  -6   2      670.22      692.07     24.21 o 
  -2  -6   2     3637.16     3780.79     95.83 o 
  -1  -6   2      233.47      191.56      9.75 o 
   0  -6   2      796.75      720.49     22.57 o 
   1  -6   2      837.68      870.39     21.24 o 
   2  -6   2     3835.70     3688.29     65.93 o 
   3  -6   2      103.78       99.58      5.23 o 
   4  -6   2      789.45      779.99     19.24 o 
   5  -6   2      242.19      220.43      7.90 o 
   6  -6   2       14.90       19.60      4.16 o 
   7  -6   2      113.98      118.11      6.75 o 
   8  -6   2       29.37       26.68      6.57 o 
   9  -6   2       50.69       55.20      9.13 o 
  10  -6   2        0.03       -6.87      6.87 o 
  -9  -5   2        3.13        0.62      7.90 o 
  -8  -5   2        3.46       -1.85      6.05 o 
  -7  -5   2        4.70       12.31      5.95 o 
  -6  -5   2       14.83        5.75      4.93 o 
  -5  -5   2      252.78      267.80     14.16 o 
  -4  -5   2       51.84       60.64      7.18 o 
  -3  -5   2     2374.99     2343.39     62.49 o 
  -2  -5   2        1.84       -0.51      2.36 o 
  -1  -5   2      531.99      492.50     16.72 o 
   0  -5   2        1.88        5.13      2.26 o 
   1  -5   2     3163.01     3204.59    147.49 o 
   2  -5   2      107.79      109.37      6.31 o 
   3  -5   2      136.02      149.53      5.37 o 
   4  -5   2      592.62      602.05     16.67 o 
   5  -5   2        0.43       -0.46      2.00 o 
   6  -5   2      161.81      170.71      7.44 o 
   7  -5   2       20.96       19.69      3.77 o 
   8  -5   2      102.95      118.57      7.51 o 
   9  -5   2        0.00       -1.33      6.36 o 
  10  -5   2        7.61        7.49      7.39 o 
  -9  -4   2       38.64       46.38     10.57 o 
  -8  -4   2        5.05        9.23      6.87 o 
  -7  -4   2       39.11       37.76      7.80 o 
  -6  -4   2       32.48       24.42      6.05 o 
  -5  -4   2      156.82      137.18      9.75 o 
  -4  -4   2     1643.68     1540.82     44.02 o 
  -3  -4   2      101.11      125.18      7.90 o 
  -2  -4   2     1215.16     1076.94     30.78 o 
  -1  -4   2      910.53      994.24     28.01 o 
   1  -4   2      824.81      892.45     19.55 o 
   2  -4   2     5151.39     5448.20    110.45 o 
   3  -4   2     1461.20     1501.93     28.51 o 
   4  -4   2       49.22       33.82      2.97 o 
   5  -4   2      557.83      540.12     13.49 o 
   6  -4   2      656.62      647.74     16.21 o 
   7  -4   2      251.44      264.48      9.86 o 
   8  -4   2       14.52       11.22      3.98 o 
   9  -4   2      113.55      131.13     12.93 o 
  10  -4   2        1.85       -6.16      6.57 o 
  -9  -3   2        0.04       -0.82      7.80 o 
  -8  -3   2        1.22       -0.21      5.85 o 
  -7  -3   2       45.72       52.56      5.91 o 
  -6  -3   2       82.46       69.65      5.73 o 
  -5  -3   2     1056.57     1064.47     33.04 o 
  -4  -3   2       42.24       44.56      3.88 o 
  -3  -3   2      532.85      426.31     11.24 o 
  -2  -3   2      506.08      519.28     16.72 o 
  -1  -3   2     3771.68     3845.32     93.68 o 
   0  -3   2      395.20      403.85     12.62 o 
   1  -3   2     4158.77     4466.59     77.28 o 
   2  -3   2     2642.73     2747.70    108.45 o 
   3  -3   2      145.74      132.33      4.60 o 
   4  -3   2      245.23      226.38      6.84 o 
   5  -3   2     1422.38     1489.36     29.82 o 
   6  -3   2      340.81      376.53     11.65 o 
   7  -3   2        1.07       -3.44      3.44 o 
   8  -3   2       80.78       97.99      7.17 o 
   9  -3   2        6.53        4.41      6.87 o 
  10  -3   2        2.26        3.08      6.57 o 
  -9  -2   2        5.33        0.60      4.68 o 
  -8  -2   2      160.94      185.91      9.83 o 
  -7  -2   2       10.53       13.25      4.93 o 
  -6  -2   2       66.20       70.01      6.40 o 
  -5  -2   2        7.86        2.09      1.69 o 
  -4  -2   2      661.83      571.74     14.07 o 
  -3  -2   2        3.21        7.27      2.92 o 
  -2  -2   2     8361.12     8494.30    145.93 o 
  -1  -2   2     1753.50     1916.20     35.13 o 
   0  -2   2    18917.72    18853.72    313.10 o 
   1  -2   2      914.74      980.16     14.79 o 
   2  -2   2      655.04      566.10      9.25 o 
   3  -2   2     1762.19     1714.62     25.46 o 
   4  -2   2     3813.10     3951.91     56.59 o 
   5  -2   2      937.03      944.71     15.84 o 
   6  -2   2      623.72      609.02     15.67 o 
   7  -2   2      559.09      562.25     15.70 o 
   8  -2   2        0.23        1.79      3.80 o 
   9  -2   2       63.23       67.00      9.64 o 
  10  -2   2        7.05        1.23      7.08 o 
 -10  -1   2        8.15       10.47      6.54 o 
  -9  -1   2       18.49       11.37      6.15 o 
  -8  -1   2       63.48       62.32      8.16 o 
  -7  -1   2      128.34      131.74      7.25 o 
  -6  -1   2        0.22       -2.17      2.17 o 
  -5  -1   2      790.10      777.99     18.15 o 
  -4  -1   2       42.73       42.30      3.30 o 
  -3  -1   2     2397.72     2320.72     42.33 o 
  -2  -1   2      517.04      553.23      9.21 o 
  -1  -1   2     7683.27     8246.25    114.09 o 
   0  -1   2      454.87      472.02      7.48 o 
   1  -1   2      442.67      424.96      8.56 o 
   2  -1   2      930.76      903.46     13.82 o 
   3  -1   2     3142.89     3449.31     58.54 o 
   4  -1   2      249.91      239.96      8.71 o 
   5  -1   2       70.94       76.56      3.20 o 
   6  -1   2      358.65      325.29     10.51 o 
   7  -1   2       30.22       24.42      4.21 o 
   8  -1   2        8.49        5.46      3.44 o 
   9  -1   2        1.10       -1.83      4.27 o 
  10  -1   2        1.29        5.23      7.70 o 
 -10   0   2       61.52       64.35      7.93 o 
  -9   0   2        2.91        0.85      6.93 o 
  -8   0   2        0.92       -3.04      3.04 o 
  -7   0   2      167.70      174.75      8.12 o 
  -6   0   2       32.45       29.50      3.77 o 
  -5   0   2      480.88      436.93     11.85 o 
  -4   0   2     1982.12     1972.81     37.39 o 
  -3   0   2     1638.54     1629.20     39.41 o 
  -2   0   2     7393.30     7870.84    109.12 o 
  -1   0   2      153.68      174.00      4.22 o 
   0   0   2       17.51       33.25      1.55 o 
   1   0   2     1212.68     1377.06     34.27 o 
   2   0   2    14386.53    15651.04    318.49 o 
   3   0   2     1179.52     1219.49     29.01 o 
   4   0   2     3725.65     3731.63     53.75 o 
   5   0   2      824.18      806.60     19.00 o 
   6   0   2      181.78      169.03     10.47 o 
   7   0   2      376.66      380.44     12.48 o 
   8   0   2        0.71       -4.31      4.31 o 
   9   0   2        1.89       -5.85      5.85 o 
  10   0   2       15.03        8.00      8.11 o 
 -10   1   2        8.71        1.20      4.90 o 
  -9   1   2        1.84       -3.39      6.16 o 
  -8   1   2        7.45       13.50      3.84 o 
  -7   1   2       53.66       52.63      5.11 o 
  -6   1   2       20.33       17.06      3.08 o 
  -5   1   2     1117.95     1044.80     22.45 o 
  -4   1   2       93.66       94.24      4.31 o 
  -3   1   2     3777.94     3793.86     94.55 o 
  -2   1   2      181.54      190.05      4.95 o 
  -1   1   2       42.27       37.54      1.69 o 
   0   1   2      361.47      382.99      7.52 o 
   1   1   2     2424.88     2799.47     67.72 o 
   2   1   2      734.39      781.44     21.85 o 
   3   1   2      433.87      439.15     14.88 o 
   4   1   2      820.55      776.21     24.32 o 
   5   1   2       77.29       74.73      4.04 o 
   6   1   2      511.02      490.86     19.80 o 
   7   1   2        0.17       -2.36      4.00 o 
   8   1   2       37.20       21.75      7.08 o 
   9   1   2        0.05        5.03      5.75 o 
 -10   2   2        1.24       -1.39      4.67 o 
  -9   2   2       28.02       32.47      5.51 o 
  -8   2   2       25.12       11.87      4.51 o 
  -7   2   2      315.42      309.91     14.21 o 
  -6   2   2       12.14        6.95      2.68 o 
  -5   2   2      996.84      943.36     20.73 o 
  -4   2   2      518.07      504.83     12.06 o 
  -3   2   2      873.83      877.47     17.70 o 
  -2   2   2     7959.08     8902.04    152.12 o 
  -1   2   2     2107.40     2342.74     41.52 o 
   0   2   2    11191.16    11288.35    192.51 o 
   1   2   2      149.62      131.13      5.23 o 
   2   2   2     6497.24     7148.79    170.84 o 
   3   2   2     1383.12     1505.11     40.63 o 
   4   2   2     2028.56     1906.09     51.51 o 
   5   2   2      678.76      733.32     24.93 o 
   6   2   2      183.82      200.39     12.00 o 
   7   2   2        0.39        4.31      4.72 o 
   8   2   2        5.74        0.21      5.54 o 
   9   2   2      155.25      175.76     14.26 o 
 -10   3   2        0.42        7.72      5.47 o 
  -9   3   2        1.03        1.84      3.59 o 
  -8   3   2       32.65       41.74      5.17 o 
  -7   3   2      189.91      175.03      7.90 o 
  -6   3   2       25.34       27.27      7.44 o 
  -5   3   2     1404.74     1449.81     29.42 o 
  -4   3   2       77.88       66.94      5.44 o 
  -3   3   2      361.04      315.21      8.04 o 
  -2   3   2      427.33      440.66      9.54 o 
  -1   3   2     3896.47     4057.13     70.52 o 
   0   3   2      394.04      421.29      9.21 o 
   1   3   2     1345.16     1266.66     32.83 o 
   2   3   2     1153.09     1186.32     32.12 o 
   3   3   2      101.15       99.42      6.46 o 
   4   3   2     1408.55     1472.79     41.66 o 
   5   3   2       19.25       18.88      4.72 o 
   6   3   2      219.33      230.25     13.13 o 
   7   3   2       21.95       18.57      5.95 o 
   8   3   2       71.42       66.49      9.64 o 
   9   3   2        5.72       -4.15      5.79 o 
 -10   4   2        2.40       -2.69      4.51 o 
  -9   4   2       22.95       17.50      6.36 o 
  -8   4   2        0.50       -1.23      3.30 o 
  -7   4   2      285.72      271.30     10.14 o 
  -6   4   2      141.49      140.57      6.66 o 
  -5   4   2      144.81      154.82      6.38 o 
  -4   4   2     2219.82     2482.57     93.99 o 
  -3   4   2        8.80        5.88      1.50 o 
  -2   4   2      992.22      963.32     18.84 o 
  -1   4   2      688.92      689.26     14.01 o 
   0   4   2     4470.92     4582.25    157.70 o 
   1   4   2     3836.32     4083.26     99.53 o 
   2   4   2     1797.56     1754.03     46.27 o 
   3   4   2     1668.95     1730.94     47.20 o 
   4   4   2     1328.58     1399.84     40.43 o 
   5   4   2       36.22       20.62      4.93 o 
   6   4   2        5.16        1.13      4.21 o 
   7   4   2      238.68      296.84     18.57 o 
   8   4   2      126.47      190.02     18.37 o 
 -10   5   2       10.76       14.36      8.11 o 
  -9   5   2       13.84        8.35      7.80 o 
  -8   5   2       18.80       17.51      5.75 o 
  -7   5   2      377.96      375.52     32.17 o 
  -6   5   2        0.44       -1.43      3.75 o 
  -5   5   2      327.37      308.77     22.42 o 
  -4   5   2        6.66        4.62      2.92 o 
  -3   5   2     1063.30     1049.26     27.60 o 
  -2   5   2       24.67       26.17      3.64 o 
  -1   5   2     1885.68     1922.58     35.58 o 
   0   5   2     1004.63     1159.96     23.15 o 
   1   5   2      387.46      377.59     13.34 o 
   2   5   2      850.17      799.39     24.42 o 
   3   5   2       31.24       34.17      5.03 o 
   4   5   2      187.99      181.61     10.77 o 
   5   5   2      250.71      256.72     14.26 o 
   6   5   2       89.81       93.27     10.88 o 
   7   5   2        0.02       -3.18      6.16 o 
   8   5   2       40.00       43.30     10.88 o 
 -10   6   2        0.37       -3.39      6.98 o 
  -9   6   2       72.21       82.60     11.08 o 
  -8   6   2       31.28       27.27      5.23 o 
  -7   6   2       66.30       88.61      6.44 o 
  -6   6   2      114.12      104.54      7.75 o 
  -5   6   2        7.40       26.47      5.34 o 
  -4   6   2      373.27      350.47      9.86 o 
  -3   6   2      591.22      597.10     13.73 o 
  -2   6   2     2284.74     2279.34     81.31 o 
  -1   6   2     1402.87     1359.16     26.73 o 
   0   6   2      842.57      817.48     17.91 o 
   1   6   2     2784.51     2876.84     72.95 o 
   2   6   2      951.94      952.89     29.04 o 
   3   6   2      228.11      227.99     11.70 o 
   4   6   2       11.20        3.18      4.62 o 
   5   6   2      135.27      141.29     10.88 o 
   6   6   2      197.51      217.32     14.47 o 
   7   6   2       56.88       71.52     10.98 o 
   8   6   2       28.86       27.40     11.18 o 
  -9   7   2        6.73       -4.00      5.95 o 
  -8   7   2        0.02       -3.08      5.44 o 
  -7   7   2       68.09       75.83      9.54 o 
  -6   7   2       59.36       46.58      7.80 o 
  -5   7   2       82.43       97.33      9.29 o 
  -4   7   2       23.09       21.09      3.90 o 
  -3   7   2     1279.51     1265.95     25.84 o 
  -2   7   2       58.29       64.54      4.04 o 
  -1   7   2      569.54      531.28     13.09 o 
   0   7   2      575.72      605.25     14.83 o 
   1   7   2      273.08      269.26     21.14 o 
   2   7   2        5.36        1.95      3.49 o 
   3   7   2      100.99      107.02      8.72 o 
   4   7   2      175.21      153.70     10.88 o 
   5   7   2        1.97       -2.26      5.03 o 
   6   7   2       51.55       49.35      8.41 o 
   7   7   2       11.91       14.47      7.18 o 
  -9   8   2       21.32        8.82      7.39 o 
  -8   8   2       38.66       28.73      7.70 o 
  -7   8   2       11.89       13.85      6.16 o 
  -6   8   2       36.94       43.09      7.59 o 
  -5   8   2      140.01      133.90     10.88 o 
  -4   8   2      396.07      400.57     18.67 o 
  -3   8   2      241.49      246.05     13.85 o 
  -2   8   2      582.59      559.70     13.98 o 
  -1   8   2      672.57      612.32     15.16 o 
   0   8   2      592.08      623.74     15.88 o 
   1   8   2      173.55      184.46      7.96 o 
   2   8   2        1.24        2.87      4.10 o 
   3   8   2        3.52        2.26      4.51 o 
   4   8   2      306.88      360.55     17.85 o 
   5   8   2       78.69       91.52     10.36 o 
   6   8   2       93.57      117.28     12.62 o 
  -9   9   2        0.55        5.34      7.80 o 
  -8   9   2        7.26       -0.92      6.67 o 
  -7   9   2        5.44       -2.67      5.44 o 
  -6   9   2        3.80       -2.15      4.93 o 
  -5   9   2      240.07      229.63     14.78 o 
  -4   9   2        0.29        3.08      4.41 o 
  -3   9   2      658.78      621.48     25.24 o 
  -2   9   2       90.82      106.30     10.26 o 
  -1   9   2      404.49      373.89     18.37 o 
   0   9   2        3.32        0.21      4.41 o 
   1   9   2       55.87       54.70      5.52 o 
   2   9   2      109.51      110.06      7.54 o 
   3   9   2        3.47       -4.41      4.41 o 
   4   9   2      100.58      109.99     11.18 o 
   5   9   2        0.06       -5.95      5.95 o 
   6   9   2       34.19       33.04      9.03 o 
  -8  10   2        5.17        4.00      6.98 o 
  -7  10   2       16.11       29.14      7.90 o 
  -6  10   2        8.08        8.93      6.46 o 
  -5  10   2      119.40      117.89     12.11 o 
  -4  10   2       49.47       52.23      8.62 o 
  -3  10   2      241.40      214.96     14.06 o 
  -2  10   2      390.08      362.71     18.78 o 
  -1  10   2       39.97       38.68      7.49 o 
   0  10   2       29.71       21.03      6.77 o 
   1  10   2        3.24       -0.72      4.41 o 
   2  10   2      621.12      636.15     28.42 o 
   4  10   2      209.40      178.94     13.54 o 
   5  10   2        8.94       15.90      6.77 o 
  -8  11   2        1.72        9.03      7.70 o 
  -7  11   2       16.40        8.52      7.39 o 
  -6  11   2       19.36       15.60      7.08 o 
  -5  11   2      100.57       99.83     11.70 o 
  -4  11   2       11.60       10.77      6.05 o 
  -3  11   2      162.22      164.58     13.24 o 
  -2  11   2       14.12       10.88      6.26 o 
  -1  11   2      108.93      134.72     12.00 o 
   0  11   2       10.01       -2.77      6.05 o 
   1  11   2       44.21       52.74      9.85 o 
   2  11   2       37.22       35.09      8.93 o 
   3  11   2        5.45       10.47      6.26 o 
  -7  12   2       23.34       18.16      8.52 o 
  -6  12   2        0.50        1.33      6.98 o 
  -5  12   2      124.57      112.04     12.83 o 
  -4  12   2       51.30       50.28      9.34 o 
  -3  12   2        0.14        0.31      5.85 o 
  -2  12   2       22.65       12.93      7.28 o 
  -1  12   2       45.64       45.04      9.13 o 
   0  12   2      337.80      360.76     21.34 o 
   1  12   2       13.26       13.54      7.49 o 
   2  12   2      293.30      306.99     20.83 o 
   3  12   2        2.32       -0.10      7.59 o 
  -5  13   2        7.26       -2.57      7.28 o 
  -4  13   2       10.49       14.47      7.18 o 
  -3  13   2       25.71        8.00      7.49 o 
  -2  13   2        0.26       -4.10      6.77 o 
  -1  13   2       12.00        7.90      6.16 o 
   0  13   2        0.41       -6.36      6.87 o 
   1  13   2       24.35       10.77      8.11 o 
  -3  14   2       23.05       19.80      8.72 o 
  -2  14   2       48.55       77.67     13.44 o 
   2 -15   3        1.73       -5.64      7.70 o 
  -1 -14   3       38.09       41.69      7.21 o 
   0 -14   3       83.92      106.72     24.93 o 
   1 -14   3       33.74       40.11      6.49 o 
   2 -14   3        5.53        6.05      7.49 o 
   3 -14   3       43.47       34.27      9.13 o 
  -3 -13   3        8.45        2.26      6.67 o 
  -2 -13   3       23.58       38.48      9.13 o 
  -1 -13   3       94.47      102.23      8.81 o 
   0 -13   3        0.29        0.04      3.95 o 
   1 -13   3       65.94       74.36     10.16 o 
   2 -13   3       17.04       12.18      4.49 o 
   3 -13   3       84.57       95.34      9.39 o 
   4 -13   3        5.90        5.44      5.95 o 
  -4 -12   3       91.79      124.77     13.24 o 
  -3 -12   3       58.08       72.23     10.26 o 
  -2 -12   3      178.98      208.39     14.78 o 
  -1 -12   3       31.93       44.88     11.85 o 
   0 -12   3        8.52        9.73      4.13 o 
   1 -12   3       83.00       87.87      7.47 o 
   2 -12   3      412.81      422.27     14.06 o 
   3 -12   3      302.26      324.90     25.04 o 
   4 -12   3       10.11        2.96      5.90 o 
   5 -12   3       70.83       72.03      9.23 o 
   6 -12   3       24.11       26.37      7.39 o 
   7 -12   3       69.72       78.08     10.47 o 
  -5 -11   3        8.64        3.49      7.39 o 
  -4 -11   3       59.52       54.79      9.13 o 
  -3 -11   3       43.49       45.35      8.52 o 
  -2 -11   3       10.19        7.49      5.34 o 
  -1 -11   3      146.75      178.02     12.72 o 
   0 -11   3        9.71        8.87      3.86 o 
   1 -11   3      391.75      418.18     13.63 o 
   2 -11   3      102.49      102.41      7.00 o 
   3 -11   3      351.30      347.97     12.11 o 
   4 -11   3       35.70       32.81      4.98 o 
   5 -11   3      169.13      149.91     11.29 o 
   6 -11   3       53.85       60.43      8.93 o 
   7 -11   3        6.33        2.36      5.23 o 
   8 -11   3        1.19       -4.62      6.67 o 
  -6 -10   3      108.43      121.59     13.13 o 
  -5 -10   3       36.61       60.54     10.16 o 
  -4 -10   3      190.10      219.47     14.98 o 
  -3 -10   3        0.22       -0.62      4.82 o 
  -2 -10   3       95.73      131.13     10.98 o 
  -1 -10   3        0.56       -0.10      4.00 o 
   0 -10   3      657.33      598.29     20.73 o 
   1 -10   3      304.88      304.34     10.81 o 
   2 -10   3        5.57        2.01      2.94 o 
   3 -10   3      223.58      234.39      9.21 o 
   4 -10   3       57.78       49.62      6.72 o 
   5 -10   3      510.57      528.52     21.55 o 
   6 -10   3        8.71        4.82      4.93 o 
   7 -10   3       59.32       55.61      8.41 o 
   8 -10   3        1.02       -1.23      5.75 o 
   9 -10   3       18.70       11.59      7.80 o 
  -7  -9   3        1.27       -0.41      7.28 o 
  -6  -9   3       75.08       91.93     11.39 o 
  -5  -9   3        1.93        5.54      5.34 o 
  -4  -9   3       84.40       79.11      9.75 o 
  -3  -9   3        1.40        6.67      5.23 o 
  -2  -9   3        6.40        4.62      4.31 o 
  -1  -9   3      866.14      815.61     28.32 o 
   0  -9   3       56.73       39.61      6.26 o 
   1  -9   3      656.06      645.16     16.54 o 
   2  -9   3       55.72       47.41      4.46 o 
   3  -9   3     1086.51     1094.61     24.34 o 
   4  -9   3      136.84      134.72      6.71 o 
   5  -9   3      100.70      106.96      6.54 o 
   6  -9   3       32.36       42.48      7.08 o 
   7  -9   3       10.20       14.88      5.64 o 
   8  -9   3        4.39        3.90      5.95 o 
   9  -9   3        2.27       -5.75      5.75 o 
  -7  -8   3       23.06       17.75      7.80 o 
  -6  -8   3      106.39      134.10     13.03 o 
  -5  -8   3        4.82        7.08      5.44 o 
  -4  -8   3      103.06      129.90     10.57 o 
  -3  -8   3       62.73       36.63      6.98 o 
  -2  -8   3     2037.74     1928.36     55.00 o 
  -1  -8   3       15.63       13.85      4.62 o 
   0  -8   3      348.34      329.46     14.67 o 
   1  -8   3      322.36      299.86      9.54 o 
   2  -8   3     1325.16     1336.16     29.65 o 
   3  -8   3     1591.19     1590.35     32.10 o 
   4  -8   3       39.95       50.53      4.35 o 
   5  -8   3      540.17      529.89     14.40 o 
   6  -8   3        6.36        5.34      4.31 o 
   7  -8   3      101.44      116.97     10.67 o 
   8  -8   3       36.71       36.53      7.80 o 
   9  -8   3      112.92      126.92     13.03 o 
  -8  -7   3       53.45       43.81     11.08 o 
  -7  -7   3        2.67        8.62      6.67 o 
  -6  -7   3       49.30       48.84      8.62 o 
  -5  -7   3       23.56       12.21      6.36 o 
  -4  -7   3      134.24      117.89      9.85 o 
  -3  -7   3      416.91      391.44     17.24 o 
  -2  -7   3       66.82       68.85      7.39 o 
  -1  -7   3      637.04      608.14     21.65 o 
   0  -7   3      450.49      445.72     17.03 o 
   1  -7   3     2511.49     2527.40     84.29 o 
   2  -7   3      358.41      381.71     11.44 o 
   3  -7   3     1291.03     1333.01     27.13 o 
   4  -7   3      133.64      122.39      5.73 o 
   5  -7   3      186.87      180.85     15.96 o 
   6  -7   3       56.94       64.47      5.36 o 
   7  -7   3       27.51       20.01      6.16 o 
   8  -7   3      107.82      111.43     11.70 o 
   9  -7   3       25.11       10.26      6.98 o 
  -8  -6   3       30.18       40.94      8.82 o 
  -7  -6   3        7.79        6.16      5.34 o 
  -6  -6   3       37.36       37.04      7.49 o 
  -5  -6   3       57.20       42.79      7.39 o 
  -4  -6   3     1618.61     1521.02     45.35 o 
  -3  -6   3        0.65       -1.95      2.98 o 
  -2  -6   3     1565.37     1538.36     43.81 o 
  -1  -6   3     1066.20     1093.67     32.32 o 
   0  -6   3     7903.15     8238.25    198.95 o 
   1  -6   3     1471.18     1549.94     84.34 o 
   2  -6   3     1896.75     1815.78     94.35 o 
   3  -6   3      704.91      641.60     28.47 o 
   4  -6   3        4.97        2.54      1.99 o 
   5  -6   3       43.83       53.27      4.67 o 
   6  -6   3       74.95       68.02      8.05 o 
   7  -6   3      293.42      322.18     16.31 o 
   8  -6   3       10.74        9.95      5.85 o 
   9  -6   3       67.71       62.08      9.95 o 
  10  -6   3        3.61        7.80      7.59 o 
  -9  -5   3        9.81       -4.00      7.39 o 
  -8  -5   3       45.16       26.99      8.41 o 
  -7  -5   3        0.11       -3.49      5.34 o 
  -6  -5   3      124.53      123.74     11.39 o 
  -5  -5   3      307.80      286.47     14.88 o 
  -4  -5   3      226.63      226.86     12.21 o 
  -3  -5   3      670.47      677.91     23.19 o 
  -2  -5   3      948.27      933.60     28.32 o 
  -1  -5   3     4110.22     4730.29    116.66 o 
   0  -5   3     3281.13     3722.40     92.65 o 
   1  -5   3     2125.38     2128.20     39.18 o 
   2  -5   3      328.86      346.20     13.29 o 
   3  -5   3     1369.18     1343.14     26.22 o 
   4  -5   3      206.66      188.22      6.53 o 
   5  -5   3      232.72      229.06      8.16 o 
   6  -5   3      281.97      269.18     16.47 o 
   7  -5   3      241.68      216.09     13.13 o 
   8  -5   3      266.91      273.75     15.80 o 
   9  -5   3       13.30        4.41      6.05 o 
  10  -5   3       22.55       23.50      8.00 o 
  -9  -4   3        4.85       -8.31      8.31 o 
  -8  -4   3       18.24       25.65      8.00 o 
  -7  -4   3       65.75       54.48      8.93 o 
  -6  -4   3      347.23      400.57     18.67 o 
  -5  -4   3       35.09       27.87      5.34 o 
  -4  -4   3     1025.92     1011.06     22.66 o 
  -3  -4   3     1007.34     1018.76     30.68 o 
  -2  -4   3     8233.83     8968.29    215.37 o 
  -1  -4   3     4373.94     5088.18    124.05 o 
   0  -4   3     4279.22     4277.80    104.66 o 
   1  -4   3      131.40      130.03      4.18 o 
   2  -4   3      959.01      953.08     27.36 o 
   3  -4   3      109.93      124.77      3.74 o 
   4  -4   3      664.46      687.56     28.11 o 
   5  -4   3      110.44      122.07      5.38 o 
   6  -4   3        1.36        1.19      2.32 o 
   7  -4   3      443.64      423.38     12.97 o 
   8  -4   3        7.84        1.44      5.23 o 
   9  -4   3       38.33       39.71      8.72 o 
  10  -4   3        1.58        4.93      7.28 o 
  -9  -3   3        2.01       -4.62      6.46 o 
  -8  -3   3      117.85      106.13      8.56 o 
  -7  -3   3      144.71      138.86      8.01 o 
  -6  -3   3      146.26      133.95      7.14 o 
  -5  -3   3       54.92       54.93      4.86 o 
  -4  -3   3      683.71      653.47     15.96 o 
  -3  -3   3     5715.98     6106.91    166.94 o 
  -2  -3   3     1963.01     2143.64     39.71 o 
  -1  -3   3     1775.85     1802.45     77.42 o 
   0  -3   3      934.24     1053.14     28.42 o 
   1  -3   3     4388.55     4421.05     62.35 o 
   2  -3   3        1.61        0.84      0.80 o 
   3  -3   3      808.09      820.41     13.49 o 
   4  -3   3      747.97      768.20     13.24 o 
   5  -3   3      748.89      741.59     16.94 o 
   6  -3   3      601.94      574.18     17.96 o 
   7  -3   3      212.31      206.93      8.72 o 
   8  -3   3      125.56      137.29     11.29 o 
   9  -3   3        3.35        0.21      5.44 o 
  10  -3   3       25.84       11.49      7.28 o 
  -9  -2   3       11.23        2.93      5.08 o 
  -8  -2   3       28.41       34.79     10.77 o 
  -7  -2   3        9.67        9.83      3.90 o 
  -6  -2   3       83.96      100.51      6.64 o 
  -5  -2   3       85.08       87.56      7.75 o 
  -4  -2   3     5527.49     5802.79    102.67 o 
  -3  -2   3     2363.19     2551.51     56.12 o 
  -2  -2   3     2160.36     2062.14     37.24 o 
  -1  -2   3     1631.03     1625.10     24.05 o 
   0  -2   3     6533.80     6731.13     93.50 o 
   1  -2   3        5.08        1.11      0.99 o 
   2  -2   3     2413.88     2658.57     38.09 o 
   3  -2   3      673.58      655.48     11.08 o 
   4  -2   3      357.84      368.76      7.50 o 
   5  -2   3     2024.12     2009.52     30.81 o 
   6  -2   3      338.18      348.52     10.83 o 
   7  -2   3      326.66      328.34     20.11 o 
   8  -2   3        4.59       -0.82      4.72 o 
   9  -2   3       27.79       28.42      8.21 o 
  10  -2   3        4.46        1.54      7.90 o 
 -10  -1   3       30.92       38.35      7.53 o 
  -9  -1   3        0.35       -1.17      4.04 o 
  -8  -1   3        8.67       10.81      4.42 o 
  -7  -1   3      118.97      127.31      5.88 o 
  -6  -1   3      594.42      561.56     18.06 o 
  -5  -1   3      457.31      461.66     12.54 o 
  -4  -1   3      886.76      878.06     19.17 o 
  -3  -1   3     1043.37     1015.14     16.21 o 
  -2  -1   3     1173.72     1155.73     17.71 o 
  -1  -1   3     6502.76     6654.76    139.26 o 
   0  -1   3        7.60       14.61      0.99 o 
   1  -1   3    10744.63    11288.97    156.87 o 
   2  -1   3      153.27      149.32      4.53 o 
   3  -1   3     1841.36     1820.10     35.60 o 
   4  -1   3     2477.49     2728.81     55.07 o 
   5  -1   3     2137.47     2193.19     64.57 o 
   6  -1   3      228.25      219.93      8.40 o 
   7  -1   3       30.76       23.42      4.24 o 
   8  -1   3      159.77      168.79     12.52 o 
   9  -1   3        0.07       -5.03      5.34 o 
  10  -1   3       29.74       21.24     10.06 o 
 -10   0   3        0.02        1.90      5.26 o 
  -9   0   3        1.84        7.17      4.57 o 
  -8   0   3        2.58        5.09      3.33 o 
  -7   0   3       55.69       67.37     10.67 o 
  -6   0   3     1258.83     1263.44     27.42 o 
  -5   0   3      249.58      257.66      8.55 o 
  -4   0   3     2365.93     2340.22     34.51 o 
  -3   0   3     1030.37     1055.82     16.55 o 
  -2   0   3     9414.48     9532.54    131.91 o 
  -1   0   3      533.51      471.86      7.79 o 
   0   0   3    11413.57    12412.40    171.21 o 
   1   0   3     2015.66     2003.39     28.85 o 
   2   0   3      401.22      431.72      9.54 o 
   3   0   3     9998.33    10606.69    178.04 o 
   4   0   3     2207.36     2430.51     76.18 o 
   5   0   3     1372.55     1398.25     34.68 o 
   6   0   3        3.61        4.41      4.31 o 
   7   0   3      192.81      180.89     12.21 o 
   8   0   3       26.57       25.24      7.08 o 
   9   0   3        5.68        0.92      6.57 o 
 -10   1   3        7.21        5.13      5.00 o 
  -9   1   3      114.04      109.25      8.59 o 
  -8   1   3       66.31       68.17      6.40 o 
  -7   1   3        1.93        1.24      2.85 o 
  -6   1   3      848.79      810.06     19.44 o 
  -5   1   3       19.34       16.04      2.86 o 
  -4   1   3     1674.95     1680.15     38.57 o 
  -3   1   3     1414.30     1403.00     21.30 o 
  -2   1   3     5165.00     5218.38    131.23 o 
  -1   1   3    11814.88    12313.45    237.99 o 
   0   1   3       13.28       12.04      1.95 o 
   1   1   3     5403.53     5810.00    138.21 o 
   2   1   3     6374.41     7340.05    175.15 o 
   4   1   3      330.00      377.38     14.67 o 
   5   1   3     1065.65     1071.48     22.11 o 
   6   1   3      227.13      241.33     13.03 o 
   7   1   3       17.55       10.36      5.44 o 
   8   1   3       72.68       89.78     10.47 o 
   9   1   3       54.27       40.94      9.23 o 
 -10   2   3        1.25        7.39      5.18 o 
  -9   2   3       12.24       16.81      4.66 o 
  -8   2   3       94.75      102.04      7.45 o 
  -7   2   3      134.54      124.57      7.04 o 
  -6   2   3      526.13      510.60     14.02 o 
  -5   2   3       87.22       98.00      5.05 o 
  -4   2   3     2929.56     2800.12     51.18 o 
  -3   2   3      662.13      577.58     26.32 o 
  -2   2   3     7025.41     7650.36    131.25 o 
  -1   2   3       83.49       88.04      5.23 o 
   0   2   3     1804.39     1801.35     32.19 o 
   1   2   3    12850.28    13769.48    324.13 o 
   2   2   3     3264.96     3659.40     89.47 o 
   3   2   3     2186.58     2317.95     59.61 o 
   4   2   3      128.17      131.74      8.11 o 
   5   2   3      895.35      902.62     29.45 o 
   6   2   3       88.64       81.67      8.62 o 
   7   2   3      162.26      144.47     11.29 o 
   8   2   3       35.57       39.09      8.00 o 
   9   2   3       22.40       11.29      7.80 o 
 -10   3   3        0.44        3.32      4.74 o 
  -9   3   3        1.28       -1.69      3.99 o 
  -8   3   3      100.35      108.62      7.64 o 
  -7   3   3       56.58       53.41      5.75 o 
  -6   3   3      469.44      449.75     12.75 o 
  -5   3   3       69.53       66.01      4.46 o 
  -4   3   3     2621.71     2610.37     48.08 o 
  -3   3   3     1172.09     1272.60     24.51 o 
  -2   3   3     1023.39     1086.20     20.59 o 
  -1   3   3      218.57      171.76      8.31 o 
   0   3   3     6660.79     7412.32    127.34 o 
   1   3   3     5525.31     6446.77    153.60 o 
   2   3   3     1188.82     1265.53     34.06 o 
   3   3   3     2235.68     2231.04     58.28 o 
   4   3   3       93.85      105.58      7.90 o 
   5   3   3      430.65      462.54     18.67 o 
   6   3   3      168.88      174.02     11.59 o 
   7   3   3      324.45      337.06     17.65 o 
   8   3   3       42.96       49.46      9.23 o 
   9   3   3        2.52       10.77      8.00 o 
 -10   4   3        4.13        1.03      7.18 o 
  -9   4   3       29.66       36.09      5.61 o 
  -8   4   3       23.09       20.28      4.56 o 
  -7   4   3        5.68        2.05      3.06 o 
  -6   4   3      603.84      599.04     15.59 o 
  -5   4   3      106.19       96.21      5.18 o 
  -4   4   3      862.15      832.03     18.03 o 
  -3   4   3       29.32       33.38      3.75 o 
  -2   4   3     1348.22     1257.44     23.76 o 
  -1   4   3     2618.96     2737.10     48.68 o 
   0   4   3     3441.54     3675.85     64.94 o 
   1   4   3     1897.09     1998.49     37.37 o 
   2   4   3      898.39      837.46     24.73 o 
   3   4   3      898.12      865.37     26.37 o 
   4   4   3        6.15        7.18      3.69 o 
   5   4   3     1120.85     1065.04     33.96 o 
   6   4   3      224.53      199.87     12.83 o 
   7   4   3      186.33      198.03     13.75 o 
   8   4   3        6.73       25.04      9.95 o 
 -10   5   3        2.73       -6.36      6.36 o 
  -9   5   3       12.15        4.51      5.95 o 
  -8   5   3       17.61       14.06      6.26 o 
  -7   5   3       14.70       18.89      3.84 o 
  -6   5   3      168.79      182.71      9.95 o 
  -5   5   3      171.12      158.90      7.44 o 
  -4   5   3        0.55       -0.62      1.72 o 
  -3   5   3      408.19      418.33     10.10 o 
  -2   5   3     2405.99     2390.67     43.47 o 
  -1   5   3     1675.83     1669.08     34.48 o 
   0   5   3     1194.94     1115.12     23.75 o 
   1   5   3     1008.64      964.05     20.51 o 
   2   5   3      499.11      503.17     17.34 o 
   3   5   3     1048.72     1047.29     31.70 o 
   4   5   3      357.19      343.32     15.39 o 
   5   5   3     1453.00     1521.53     46.48 o 
   6   5   3      143.28      169.09     12.93 o 
   7   5   3       37.38       49.15     10.16 o 
   8   5   3       44.56       59.92     12.72 o 
 -10   6   3        0.02       -6.98      6.98 o 
  -9   6   3       11.96       20.42      7.08 o 
  -8   6   3       62.28       42.58      8.62 o 
  -7   6   3       10.84        3.90      4.82 o 
  -6   6   3      283.15      283.29     15.49 o 
  -5   6   3        2.16       -0.72      3.90 o 
  -4   6   3      407.49      408.30     10.86 o 
  -3   6   3      312.02      328.54      8.86 o 
  -2   6   3     2597.72     2842.36     51.80 o 
  -1   6   3      498.35      513.12     11.98 o 
   0   6   3      955.68      921.03     19.64 o 
   1   6   3      626.54      645.47     24.68 o 
   2   6   3      421.53      414.83     15.80 o 
   3   6   3     1098.28     1010.15     31.50 o 
   4   6   3      656.93      626.51     23.50 o 
   5   6   3      478.71      402.72     18.67 o 
   6   6   3        2.65       -0.31      5.75 o 
   7   6   3      234.35      274.37     18.47 o 
  -9   7   3       24.73       19.49      8.41 o 
  -8   7   3       21.54       17.24      6.98 o 
  -7   7   3        0.58       -2.36      4.82 o 
  -6   7   3       39.09       37.04      7.39 o 
  -5   7   3      145.16      123.95     11.18 o 
  -4   7   3      314.46      328.13     16.31 o 
  -3   7   3      394.37      388.36     17.75 o 
  -2   7   3      219.28      204.80     12.31 o 
  -1   7   3      866.88      849.89     18.56 o 
   0   7   3      251.24      232.32      7.92 o 
   1   7   3      617.97      667.78     16.72 o 
   2   7   3      651.38      643.54     22.47 o 
   3   7   3     2836.30     2912.54     77.36 o 
   4   7   3      136.81      128.15     10.36 o 
   5   7   3       70.04       99.94     10.26 o 
   6   7   3      121.18      138.21     13.24 o 
   7   7   3       43.36       74.08     11.80 o 
  -9   8   3       20.72       20.52      8.11 o 
  -8   8   3       21.79       26.16      7.70 o 
  -7   8   3       15.01        9.23      6.26 o 
  -6   8   3       92.12       91.01     10.57 o 
  -5   8   3       48.16       50.28      7.90 o 
  -4   8   3      777.42      756.10     28.63 o 
  -3   8   3        2.43        4.21      4.10 o 
  -2   8   3      778.24      815.40     29.96 o 
  -1   8   3      113.89      115.43     10.47 o 
   0   8   3      302.11      331.00     17.24 o 
   1   8   3      347.96      330.20     11.11 o 
   2   8   3     1043.25     1028.17     24.31 o 
   3   8   3      264.19      224.60     13.34 o 
   4   8   3        4.29        4.51      5.54 o 
   5   8   3      257.30      247.59     15.39 o 
   6   8   3        0.33       -2.46      6.26 o 
  -9   9   3        1.13       -0.21      7.70 o 
  -8   9   3        0.34       -2.67      6.26 o 
  -7   9   3       46.21       43.09      8.72 o 
  -6   9   3       96.91      118.41     12.31 o 
  -5   9   3       28.72       26.57      6.87 o 
  -4   9   3       95.83      102.91     10.47 o 
  -3   9   3      140.88      143.24     11.18 o 
  -2   9   3        1.81        4.93      4.82 o 
  -1   9   3      195.50      224.50     14.06 o 
   0   9   3      292.16      272.72     16.42 o 
   1   9   3     1924.50     1968.17     61.77 o 
   2   9   3        1.54        8.11      5.85 o 
   5   9   3       55.22       73.47     10.77 o 
  -8  10   3        0.12       -1.64      7.59 o 
  -7  10   3       10.28       12.00      7.18 o 
  -6  10   3       42.54       32.73      7.90 o 
  -5  10   3        2.61        4.72      6.16 o 
  -4  10   3      207.55      197.62     13.95 o 
  -3  10   3        0.17        4.41      4.72 o 
  -2  10   3      163.54      158.42     12.42 o 
  -1  10   3       76.50       88.24     10.47 o 
   0  10   3      742.83      748.20     30.88 o 
   1  10   3       48.72       35.81      8.52 o 
   2  10   3       29.78       44.63      9.54 o 
   3  10   3      149.53      141.70     14.06 o 
  -7  11   3        0.22        2.15      7.08 o 
  -6  11   3       30.83       34.78      9.03 o 
  -5  11   3        4.78        4.31      5.34 o 
  -4  11   3        2.36       -4.82      4.82 o 
  -3  11   3        1.67        6.26      5.75 o 
  -2  11   3       69.04       74.80     10.26 o 
  -1  11   3      571.22      569.87     26.57 o 
   0  11   3        6.19       10.98      6.87 o 
   1  11   3       38.24       39.20      9.13 o 
   2  11   3        6.35       22.57      7.70 o 
   3  11   3       60.11       73.05     11.29 o 
   4  11   3        2.35       11.29      7.49 o 
  -6  12   3       12.27        1.03      8.21 o 
  -5  12   3        4.46       -2.67      6.16 o 
  -4  12   3       39.99       39.71      9.23 o 
  -3  12   3       19.54       30.99      8.52 o 
  -2  12   3      275.13      317.77     20.21 o 
  -1  12   3       38.70       32.94      8.93 o 
   0  12   3      123.12      146.93     14.88 o 
   1  12   3       29.30       33.24      9.13 o 
   2  12   3        9.64        8.41      7.49 o 
  -5  13   3       26.74       19.80      9.03 o 
  -4  13   3       39.30       48.12     10.26 o 
  -3  13   3       99.58      102.81     13.65 o 
  -2  13   3        0.72        3.28      8.41 o 
  -1  13   3        6.92        6.57      8.00 o 
   0  13   3       12.26        6.87      8.62 o 
   1  13   3       37.03       37.96     10.26 o 
   1 -15   4       58.83       62.22      8.08 o 
  -1 -14   4        3.29        1.46      5.42 o 
   0 -14   4       23.51       18.99      5.69 o 
   1 -14   4        0.10       -4.73      4.73 o 
   2 -14   4       44.75       52.23      9.34 o 
   3 -14   4        3.08       -5.03      6.57 o 
   4 -14   4       60.64       64.74      9.95 o 
  -3 -13   4       40.34       57.25     10.98 o 
  -2 -13   4       39.87       58.28      9.95 o 
  -1 -13   4      207.27      219.16     11.17 o 
   0 -13   4       15.71       17.33      4.89 o 
   1 -13   4      217.60      223.10     10.77 o 
   2 -13   4       87.01       93.81      8.05 o 
   3 -13   4       16.43        8.31      6.05 o 
   4 -13   4       91.03       85.26     10.57 o 
   5 -13   4       61.78       61.97      9.34 o 
   6 -13   4       71.04       85.06     11.29 o 
  -4 -12   4        0.59       -6.67      6.98 o 
  -3 -12   4       17.26       24.83      7.80 o 
  -2 -12   4       14.07       12.42      6.46 o 
  -1 -12   4        0.40       -0.10      4.93 o 
   0 -12   4       96.94      113.82     10.41 o 
   1 -12   4        4.86        5.91      3.92 o 
   2 -12   4       57.17       63.51      6.41 o 
   3 -12   4       26.41       26.15      4.74 o 
   4 -12   4       19.04       37.96      7.90 o 
   5 -12   4        0.68       -3.80      5.23 o 
   6 -12   4       27.86       22.57      7.28 o 
   7 -12   4        1.94       -5.44      5.44 o 
  -5 -11   4       51.32       49.25     10.77 o 
  -4 -11   4       63.77       68.85     10.57 o 
  -3 -11   4      344.02      356.76     19.29 o 
  -2 -11   4       12.38        4.93      5.64 o 
  -1 -11   4     1112.74     1050.67     36.73 o 
   0 -11   4      412.60      414.57     13.92 o 
   1 -11   4      104.89      119.48     10.82 o 
   2 -11   4      587.34      588.43     16.58 o 
   3 -11   4      494.25      484.72     14.73 o 
   4 -11   4      549.99      515.59     21.75 o 
   5 -11   4       27.89       17.96      5.95 o 
   6 -11   4       57.16       48.12      8.52 o 
   7 -11   4        0.35       -4.41      5.64 o 
   8 -11   4       27.46       34.58      8.82 o 
  -6 -10   4       10.49        6.87      7.18 o 
  -5 -10   4       30.43       25.45      7.59 o 
  -4 -10   4        1.91        2.46      5.34 o 
  -3 -10   4       31.60       15.80      6.57 o 
  -2 -10   4      122.63      135.95     12.00 o 
  -1 -10   4        3.53        8.00      4.72 o 
   0 -10   4      230.35      227.99     13.24 o 
   1 -10   4       15.30       10.62      4.51 o 
   2 -10   4      134.80      144.28      6.99 o 
   3 -10   4       16.26       25.92     10.06 o 
   4 -10   4      229.61      240.40     13.44 o 
   5 -10   4       17.70       25.45      6.26 o 
   6 -10   4       19.26       27.70      6.67 o 
   7 -10   4       19.56        8.41      6.36 o 
   8 -10   4        6.24       -1.95      6.16 o 
  -7  -9   4       25.65       28.11      9.03 o 
  -6  -9   4       56.13       53.46      9.54 o 
  -5  -9   4      239.55      269.95     16.62 o 
  -4  -9   4       14.10       12.11      6.26 o 
  -3  -9   4     2130.16     1958.01     57.97 o 
  -2  -9   4      183.48      168.68     11.70 o 
  -1  -9   4      695.42      778.36     27.91 o 
   0  -9   4      725.67      687.25     24.73 o 
   1  -9   4     1289.59     1284.54     61.31 o 
   2  -9   4     1292.93     1168.93     28.42 o 
   3  -9   4      490.67      515.51     14.10 o 
   4  -9   4      485.04      475.19     13.36 o 
   5  -9   4       12.71       19.60      5.23 o 
   6  -9   4      333.14      343.11     17.14 o 
   7  -9   4       23.91       26.37      6.87 o 
   8  -9   4       27.73       22.98      7.28 o 
   9  -9   4       11.73       15.80      7.39 o 
  -7  -8   4       55.95       58.79     10.06 o 
  -6  -8   4        0.04       -1.95      5.13 o 
  -5  -8   4       49.51       38.07      7.28 o 
  -4  -8   4       13.65        5.54      5.54 o 
  -3  -8   4      175.18      150.83     11.08 o 
  -2  -8   4      120.01      113.07      9.34 o 
  -1  -8   4        0.15       -3.08      3.08 o 
   0  -8   4      440.23      443.46     17.85 o 
   1  -8   4      145.22      147.26      6.52 o 
   2  -8   4     1010.35     1035.65     22.45 o 
   3  -8   4       10.29        9.74      2.79 o 
   4  -8   4      288.74      284.60     12.67 o 
   5  -8   4       95.08      109.99      8.82 o 
   6  -8   4       32.65       25.14      5.85 o 
   7  -8   4       10.19       15.90      5.44 o 
   8  -8   4        4.66        8.41      5.54 o 
   9  -8   4        0.91        1.85      6.57 o 
  -8  -7   4       64.87       89.37     12.42 o 
  -7  -7   4       58.38       95.42     11.29 o 
  -6  -7   4       16.90       17.14      6.67 o 
  -5  -7   4      895.52      855.01     31.09 o 
  -4  -7   4      177.92      177.30     11.80 o 
  -3  -7   4      867.56      918.11     31.09 o 
  -2  -7   4       13.96        7.80      3.80 o 
  -1  -7   4     1551.07     1456.78     42.17 o 
   0  -7   4      689.59      728.19     24.21 o 
   1  -7   4     3750.73     3894.29     70.40 o 
   2  -7   4      300.90      259.75      8.08 o 
   3  -7   4      982.86     1042.64     22.04 o 
   4  -7   4     1764.09     1720.99     48.74 o 
   5  -7   4      513.49      528.21     20.83 o 
   6  -7   4      351.33      346.29     16.52 o 
   7  -7   4        7.49        5.54      4.93 o 
   8  -7   4      173.59      165.71     12.93 o 
   9  -7   4        7.55        2.26      6.16 o 
  -8  -6   4        4.32        4.82      6.87 o 
  -7  -6   4        6.49        0.41      6.57 o 
  -6  -6   4        4.64       -4.72      4.72 o 
  -5  -6   4       81.03       75.83      9.03 o 
  -4  -6   4       43.29       45.66      6.98 o 
  -3  -6   4      109.00      106.30      8.52 o 
  -2  -6   4      100.05       85.37      7.28 o 
  -1  -6   4      226.84      232.61     11.29 o 
   0  -6   4      670.75      674.94     22.27 o 
   1  -6   4      237.03      239.32      7.33 o 
   2  -6   4     1157.24     1152.57     23.60 o 
   3  -6   4      102.91      117.68      4.98 o 
   4  -6   4      421.80      407.36     19.91 o 
   5  -6   4       33.05       26.03      7.23 o 
   6  -6   4       48.03       56.54      7.28 o 
   7  -6   4        0.17        0.00      4.10 o 
   8  -6   4        1.10        7.80      5.54 o 
   9  -6   4       32.89       43.30      8.93 o 
  -9  -5   4        0.87       -3.90      7.39 o 
  -8  -5   4        5.88        4.10      6.36 o 
  -7  -5   4      261.18      257.54     15.90 o 
  -6  -5   4      270.85      273.13     15.39 o 
  -5  -5   4      164.04      167.45     11.39 o 
  -4  -5   4       12.14        9.03      4.21 o 
  -3  -5   4      765.32      679.24     23.29 o 
  -2  -5   4      505.51      520.41     18.57 o 
  -1  -5   4     5343.10     5269.69    129.69 o 
   0  -5   4      420.15      451.26     15.90 o 
   1  -5   4     8382.86     8602.50    206.65 o 
   2  -5   4     2673.44     2936.39     52.78 o 
   3  -5   4     5999.23     6301.55    168.68 o 
   4  -5   4     1425.45     1400.40     27.65 o 
   5  -5   4      120.15      112.16      6.00 o 
   6  -5   4      725.79      765.33     27.09 o 
   7  -5   4      109.30      125.28     11.08 o 
   8  -5   4      320.46      365.89     18.88 o 
   9  -5   4        0.18        2.98      5.75 o 
  10  -5   4        4.26       -0.21      6.98 o 
  -9  -4   4        4.79       22.16      8.11 o 
  -8  -4   4        5.10       -2.98      5.95 o 
  -7  -4   4        1.84        5.01      3.87 o 
  -6  -4   4       29.77       22.63      5.44 o 
  -5  -4   4      152.29      158.06      7.51 o 
  -4  -4   4       14.71       17.45      3.12 o 
  -3  -4   4       18.16       13.20      2.57 o 
  -2  -4   4      859.78      842.40     31.60 o 
  -1  -4   4      609.11      671.24     20.93 o 
   0  -4   4      769.67      737.82     15.71 o 
   1  -4   4      831.97      853.67     24.83 o 
   2  -4   4     2918.97     2938.53     42.67 o 
   3  -4   4      146.60      142.47      4.00 o 
   4  -4   4      284.62      282.30      9.09 o 
   5  -4   4       44.21       36.13      2.76 o 
   6  -4   4      215.24      203.06     12.00 o 
   7  -4   4      143.86      146.21     11.29 o 
   8  -4   4        1.04       -1.74      5.64 o 
   9  -4   4       33.53       28.01      7.90 o 
  10  -4   4        0.24       -0.82      6.67 o 
  -9  -3   4       55.33       59.90      7.65 o 
  -8  -3   4      146.69      163.16      9.50 o 
  -7  -3   4      104.34      131.15      8.48 o 
  -6  -3   4      110.69      107.10      7.00 o 
  -5  -3   4      360.02      352.02     11.31 o 
  -4  -3   4      248.74      244.83      8.45 o 
  -3  -3   4     4854.40     4771.53     84.95 o 
  -2  -3   4     2664.65     2781.75     65.36 o 
  -1  -3   4     6764.41     6854.80     96.15 o 
   0  -3   4     4064.99     4380.00     75.42 o 
   1  -3   4    18421.93    18831.47    313.64 o 
   2  -3   4     2876.37     2988.27     52.78 o 
   3  -3   4      164.49      172.29      7.82 o 
   4  -3   4     1470.27     1486.77     25.56 o 
   5  -3   4      720.17      708.98     13.00 o 
   6  -3   4      605.70      597.29     15.29 o 
   7  -3   4        0.99       -1.13      4.21 o 
   8  -3   4       69.29       77.26      9.75 o 
   9  -3   4        8.44        6.67      6.26 o 
  -9  -2   4       24.75       18.50      5.62 o 
  -8  -2   4        1.99        3.47      6.57 o 
  -7  -2   4      226.61      210.78      9.60 o 
  -6  -2   4       52.20       59.77      5.80 o 
  -5  -2   4      376.69      343.33     10.91 o 
  -4  -2   4      402.88      421.57     11.57 o 
  -3  -2   4      210.41      209.65      5.36 o 
  -2  -2   4     1515.75     1584.84     33.20 o 
  -1  -2   4      900.20      954.47     15.11 o 
   0  -2   4     4677.74     5004.15     70.16 o 
   1  -2   4        9.42       11.97      1.68 o 
   2  -2   4     1469.48     1449.68     27.06 o 
   3  -2   4      225.94      228.72      6.81 o 
   4  -2   4      965.84      923.88     15.52 o 
   5  -2   4      298.22      269.87      6.65 o 
   6  -2   4      236.66      230.87      8.46 o 
   7  -2   4       55.29       79.11      8.82 o 
   8  -2   4       16.53       20.93      6.36 o 
   9  -2   4       27.82       26.88      8.21 o 
 -10  -1   4       71.77       99.11      9.32 o 
  -9  -1   4       32.98       22.89      5.92 o 
  -8  -1   4       67.65       70.91      6.92 o 
  -7  -1   4       66.94       76.53      6.49 o 
  -6  -1   4      143.94      139.12      7.11 o 
  -5  -1   4     2590.55     2632.00     50.27 o 
  -4  -1   4      589.24      619.61     17.62 o 
  -3  -1   4     4298.70     4299.12    125.06 o 
  -2  -1   4     3258.01     3401.03     48.68 o 
  -1  -1   4    14791.52    15580.23    225.56 o 
   0  -1   4     1824.76     1905.16     27.70 o 
   1  -1   4        8.19        8.22      0.92 o 
   2  -1   4     4914.43     5240.11    125.23 o 
   3  -1   4      455.95      421.35     10.12 o 
   4  -1   4     1013.41      939.13     19.45 o 
   5  -1   4      116.24      112.23      5.15 o 
   6  -1   4      335.21      316.43     15.29 o 
   7  -1   4       37.37       27.60      6.67 o 
   8  -1   4      303.39      289.45     16.83 o 
   9  -1   4       69.47       68.23     10.26 o 
 -10   0   4        4.15       -1.22      8.46 o 
  -9   0   4      157.49      147.89      9.57 o 
  -8   0   4        1.27        1.70      3.63 o 
  -7   0   4      358.31      352.04     12.37 o 
  -6   0   4       12.59        5.34      2.31 o 
  -5   0   4     1101.43     1103.91     25.60 o 
  -4   0   4      103.57      104.92      3.62 o 
  -3   0   4      418.02      399.79     17.49 o 
  -2   0   4      656.09      627.73     10.57 o 
  -1   0   4      111.45      106.95      4.68 o 
   0   0   4     1018.71     1048.78     15.99 o 
   1   0   4       21.76       15.58      1.48 o 
   2   0   4     2591.85     2567.78     45.42 o 
   3   0   4      286.26      299.53      8.12 o 
   4   0   4      892.26      817.85     22.21 o 
   5   0   4        0.61        1.72      2.09 o 
   6   0   4      392.48      352.86     16.31 o 
   7   0   4       53.62       64.13      8.62 o 
   8   0   4       24.22        9.13      5.85 o 
   9   0   4       47.93       41.76      9.23 o 
 -10   1   4       15.84       16.68      6.27 o 
  -9   1   4        3.42       -0.11      4.63 o 
  -8   1   4       66.14       85.84      9.13 o 
  -7   1   4      248.46      245.37      9.70 o 
  -6   1   4      172.20      179.36      8.62 o 
  -5   1   4     1721.78     1705.67     55.61 o 
  -4   1   4      716.07      729.71     12.60 o 
  -3   1   4     6693.83     7018.09     98.22 o 
  -2   1   4     1349.68     1416.88     26.30 o 
  -1   1   4     3125.97     3083.93     54.07 o 
   0   1   4     4026.91     4309.08     76.54 o 
   1   1   4     1212.82     1140.71     45.35 o 
   2   1   4     4164.73     4400.01    106.91 o 
   3   1   4      626.58      566.07     18.47 o 
   4   1   4      997.36      975.36     21.39 o 
   5   1   4      275.35      288.04      8.97 o 
   6   1   4     1215.22     1147.94     36.63 o 
   7   1   4      110.22      118.92     11.08 o 
   8   1   4      274.15      247.18     15.90 o 
   9   1   4        1.77        0.72      6.98 o 
 -10   2   4        1.28        0.64      5.62 o 
  -9   2   4       27.76       18.09      4.82 o 
  -8   2   4        0.37       -0.28      5.44 o 
  -7   2   4      399.61      390.19     12.69 o 
  -6   2   4       66.25       76.40      5.62 o 
  -5   2   4      450.35      416.22     11.70 o 
  -4   2   4        0.26        1.22      3.28 o 
  -3   2   4     1332.55     1432.98     27.26 o 
  -2   2   4       69.73       59.46      5.54 o 
  -1   2   4     2130.04     2335.90     61.56 o 
   0   2   4     1993.43     1918.98     38.68 o 
   1   2   4      163.98      173.94      8.46 o 
   2   2   4     1478.78     1441.60     38.07 o 
   3   2   4        6.69        6.16      2.57 o 
   4   2   4     1692.31     1625.36     45.15 o 
   5   2   4        3.52        4.82      3.59 o 
   6   2   4      351.55      374.51     17.55 o 
   7   2   4      147.37      150.21     11.59 o 
   8   2   4       75.04       93.27     11.08 o 
   9   2   4        1.59        4.00      7.18 o 
 -10   3   4       11.12       25.04      8.52 o 
  -9   3   4       12.49       12.24      4.53 o 
  -8   3   4       72.62       74.74      6.63 o 
  -7   3   4      159.69      144.16      7.46 o 
  -6   3   4      217.13      215.38     17.14 o 
  -5   3   4     1823.66     1746.29     34.50 o 
  -4   3   4     1111.02     1101.07     22.62 o 
  -3   3   4     3195.37     3166.92     56.58 o 
  -2   3   4     2511.73     2647.51     70.69 o 
  -1   3   4     6118.02     6486.27    163.45 o 
   0   3   4     3023.55     3313.77     58.44 o 
   1   3   4     1800.79     1774.01     33.04 o 
   2   3   4     1587.38     1645.47     43.09 o 
   3   3   4     1608.03     1721.30     46.38 o 
   4   3   4     1540.55     1577.86     44.63 o 
   5   3   4       87.13       88.24      8.31 o 
   6   3   4      902.30      873.37     30.78 o 
   7   3   4        0.53       -0.10      5.54 o 
   8   3   4       39.79       47.71      9.34 o 
 -10   4   4        0.58       -2.46      7.08 o 
  -9   4   4       27.13       14.78      7.39 o 
  -8   4   4        1.83       -1.64      4.82 o 
  -7   4   4      106.47      111.53      6.98 o 
  -6   4   4        4.50        2.53      2.66 o 
  -5   4   4      498.45      493.76     12.75 o 
  -4   4   4      137.21      138.15      5.33 o 
  -3   4   4     4270.42     4404.47     77.65 o 
  -2   4   4      241.82      248.10     11.80 o 
  -1   4   4      982.47     1017.94     31.29 o 
   0   4   4     1232.87     1195.24     23.18 o 
   1   4   4      274.65      264.22      7.64 o 
   2   4   4     1282.52     1396.76     37.76 o 
   3   4   4       24.95       15.19      3.90 o 
   4   4   4      981.88     1022.36     31.70 o 
   5   4   4      109.37      106.20      8.82 o 
   6   4   4      249.61      239.79     13.95 o 
   7   4   4        9.53       10.67      6.26 o 
   8   4   4       13.61       14.52     14.11 o 
 -10   5   4       10.36        8.41      8.00 o 
  -9   5   4        1.94        5.03      7.39 o 
  -8   5   4       54.83       64.23      9.95 o 
  -7   5   4      216.80      221.32     14.57 o 
  -6   5   4      152.08      155.96     11.59 o 
  -5   5   4      891.35      872.45     30.99 o 
  -4   5   4     1014.63     1064.12     35.19 o 
  -3   5   4     2764.70     2955.02     80.54 o 
  -2   5   4      732.41      739.88     25.55 o 
  -1   5   4     2219.08     2018.47     56.38 o 
   0   5   4      821.54      803.24     17.14 o 
   1   5   4     2154.32     2181.25     41.31 o 
   2   5   4      723.26      676.27     21.44 o 
   3   5   4      555.11      545.04     19.60 o 
   4   5   4     1313.76     1273.84     38.78 o 
   5   5   4       32.88       27.70      6.57 o 
   6   5   4      243.47      247.69     15.90 o 
   7   5   4        5.55       14.88      8.00 o 
   8   5   4        2.09       -9.75      9.75 o 
  -9   6   4        9.85       12.11      7.08 o 
  -8   6   4        0.01       -5.34      5.34 o 
  -7   6   4      127.69      112.45     11.70 o 
  -6   6   4      191.24      172.48     12.21 o 
  -5   6   4      971.89      959.25     33.86 o 
  -4   6   4      185.08      200.90     12.62 o 
  -3   6   4      437.27      438.33     18.88 o 
  -2   6   4      432.16      437.61     18.37 o 
  -1   6   4       78.12       86.91      7.90 o 
   0   6   4      710.07      730.66     16.37 o 
   1   6   4      124.85      124.10      6.57 o 
   2   6   4      553.22      551.61     26.52 o 
   3   6   4       93.99       85.37      8.11 o 
   4   6   4      591.27      561.76     21.85 o 
   5   6   4       42.75       62.18      8.62 o 
   6   6   4       51.50       69.77     10.06 o 
   7   6   4        0.28       -4.00      6.77 o 
  -9   7   4        0.38       -1.54      6.87 o 
  -8   7   4       28.26       30.47      8.00 o 
  -7   7   4       92.21      102.50     11.80 o 
  -6   7   4      121.56      135.23     11.70 o 
  -5   7   4      625.64      682.43     27.40 o 
  -4   7   4      152.74      157.29     11.18 o 
  -3   7   4      875.84      865.99     30.99 o 
  -2   7   4      100.34      102.81      9.64 o 
  -1   7   4     1541.67     1473.92     45.86 o 
   0   7   4      360.62      392.98     18.16 o 
   1   7   4      987.67     1034.57     35.81 o 
   2   7   4      963.14      917.66     21.84 o 
   3   7   4      662.00      616.04     22.68 o 
   4   7   4      758.34      666.83     25.24 o 
   5   7   4       25.62       22.98      6.98 o 
   6   7   4       15.70        6.77      6.87 o 
   7   7   4        0.08        7.08      9.44 o 
  -9   8   4       16.04       18.67      8.62 o 
  -8   8   4        5.43        3.80      6.67 o 
  -7   8   4      189.04      200.80     15.08 o 
  -6   8   4        8.24        8.82      6.16 o 
  -5   8   4       40.98       51.92      8.62 o 
  -4   8   4       25.50       20.32      6.36 o 
  -3   8   4       31.06       27.91      6.57 o 
  -2   8   4      386.47      423.96     20.11 o 
  -1   8   4       12.37        6.98      4.82 o 
   0   8   4      392.56      397.18     19.29 o 
   1   8   4      184.96      171.45     12.83 o 
   2   8   4      841.72      846.39     32.83 o 
   3   8   4      136.15      144.78     12.00 o 
   6   8   4       19.99       22.88      8.21 o 
  -8   9   4       49.34       49.97      9.95 o 
  -7   9   4       98.11       88.04     12.00 o 
  -6   9   4       69.73       59.00      9.95 o 
  -5   9   4      104.30      122.20     12.42 o 
  -4   9   4       20.10       13.34      6.16 o 
  -3   9   4      635.02      609.27     26.06 o 
  -2   9   4       43.40       44.74      7.70 o 
  -1   9   4      629.59      645.69     26.99 o 
   0   9   4      498.50      464.08     22.37 o 
   1   9   4     1163.65     1097.87     39.91 o 
   2   9   4      645.97      607.32     27.50 o 
   3   9   4      221.01      231.68     15.90 o 
  -8  10   4        3.47        3.69      7.59 o 
  -7  10   4        6.98        2.46      7.18 o 
  -6  10   4        5.01        2.67      6.26 o 
  -5  10   4       50.69       52.64      9.64 o 
  -4  10   4       23.59       10.57      6.16 o 
  -3  10   4       39.27       31.50      7.59 o 
  -2  10   4      183.90      205.42     14.98 o 
  -1  10   4      123.21      119.12     12.62 o 
   0  10   4      572.98      588.34     26.78 o 
   1  10   4      270.61      268.11     17.85 o 
   2  10   4      447.53      465.31     24.32 o 
   3  10   4        4.84        9.23      6.98 o 
   4  10   4       76.09       97.37     12.83 o 
  -7  11   4        2.00        0.21      7.28 o 
  -6  11   4       15.46       20.93      8.41 o 
  -5  11   4       49.66       50.58     10.16 o 
  -4  11   4        3.16       -2.26      6.46 o 
  -3  11   4      168.43      187.77     14.98 o 
  -2  11   4      108.61      101.78     12.93 o 
  -1  11   4      512.37      505.33     25.24 o 
   0  11   4      230.12      226.04     16.83 o 
   1  11   4      323.63      326.08     21.03 o 
   2  11   4       17.08        5.03      6.67 o 
   3  11   4       31.73       33.45      9.54 o 
  -6  12   4        0.37        1.64      7.49 o 
  -5  12   4       36.54       39.20     10.06 o 
  -4  12   4        4.10        2.26      7.18 o 
  -3  12   4       54.62       64.54     10.67 o 
  -2  12   4      127.39      130.82     14.78 o 
  -1  12   4      191.94      200.39     16.72 o 
   0  12   4      148.15      161.29     16.83 o 
   1  12   4        8.50       11.18      7.59 o 
   2  12   4       87.87       79.21     13.13 o 
  -4  13   4       18.10       14.88      8.21 o 
  -3  13   4      106.60      135.23     15.60 o 
  -2  13   4       61.95       42.38     11.49 o 
  -1  13   4      165.60      197.41     18.78 o 
   2 -15   5        7.64        5.23      7.39 o 
  -1 -14   5        0.97        0.04      4.77 o 
   0 -14   5       66.17       80.38     10.98 o 
   1 -14   5       54.36       50.79     10.06 o 
   2 -14   5      132.21      150.52     14.16 o 
   3 -14   5       10.60        9.75      7.39 o 
   4 -14   5        5.46        2.15      6.36 o 
   5 -14   5        0.28       -6.05      6.05 o 
  -3 -13   5        0.99        7.90      6.98 o 
  -2 -13   5        9.89       -0.51      6.46 o 
  -1 -13   5        1.19        0.19      8.26 o 
   0 -13   5        1.82        7.70      4.42 o 
   1 -13   5       42.60       59.74      7.54 o 
   2 -13   5        1.17        7.70      6.05 o 
   3 -13   5       95.43      103.53     11.59 o 
   4 -13   5       17.78       13.85      6.87 o 
   5 -13   5       48.64       37.96      8.41 o 
   6 -13   5        0.89        4.62      6.67 o 
  -4 -12   5      114.97      141.80     14.67 o 
  -3 -12   5       11.48       16.93      6.87 o 
  -2 -12   5      131.20      160.06     13.34 o 
  -1 -12   5      107.79      113.58     12.11 o 
   0 -12   5      361.05      361.24     17.49 o 
   1 -12   5       80.99       89.50      7.17 o 
   2 -12   5       16.36        5.23      5.34 o 
   3 -12   5       14.88       13.65      5.64 o 
   4 -12   5        5.41        4.93      5.75 o 
   5 -12   5       51.87       46.99      8.82 o 
   6 -12   5        1.68       -2.87      5.85 o 
   7 -12   5       17.71       22.16      8.21 o 
  -5 -11   5        3.40       -2.67      5.95 o 
  -4 -11   5        5.94        0.72      5.75 o 
  -3 -11   5        2.86       -5.34      5.34 o 
  -2 -11   5        1.24        1.23      5.54 o 
  -1 -11   5       48.56       43.30      8.00 o 
   0 -11   5       14.64       10.31      3.91 o 
   1 -11   5      142.91      131.04      7.51 o 
   2 -11   5       49.70       47.85      5.05 o 
   3 -11   5       52.60       58.48      8.62 o 
   4 -11   5        0.05        1.44      5.23 o 
   5 -11   5       57.73       51.30      8.31 o 
   6 -11   5        3.82        1.03      4.72 o 
   7 -11   5       12.99       15.19      6.36 o 
   8 -11   5        0.83        0.00      5.95 o 
  -6 -10   5       78.15       83.42     12.11 o 
  -5 -10   5        1.94       -5.44      5.44 o 
  -4 -10   5      150.67      162.42     12.93 o 
  -3 -10   5      118.13      129.38     12.52 o 
  -2 -10   5     1095.53     1015.69     35.40 o 
  -1 -10   5      146.61      131.13     10.77 o 
   0 -10   5       21.36       30.78      6.36 o 
   1 -10   5        4.21        5.00      3.20 o 
   2 -10   5      134.54      136.57      7.00 o 
   3 -10   5      229.03      210.34     12.83 o 
   4 -10   5       65.80       81.78      9.03 o 
   5 -10   5      174.62      183.46     12.31 o 
   6 -10   5        5.09        1.85      4.93 o 
   7 -10   5      108.55      108.45     11.49 o 
   8 -10   5        0.64        2.05      5.64 o 
  -6  -9   5        8.83       15.19      7.49 o 
  -5  -9   5       14.59       11.59      6.16 o 
  -4  -9   5       25.01       19.08      7.39 o 
  -3  -9   5       13.47        9.34      5.34 o 
  -2  -9   5        0.28       -1.03      4.31 o 
  -1  -9   5      129.70      127.64     10.88 o 
   0  -9   5        5.15        6.87      4.41 o 
   1  -9   5       27.05       31.60      3.99 o 
   2  -9   5        5.97        5.63      4.51 o 
   3  -9   5      145.30      158.42     10.67 o 
   4  -9   5        4.57        4.82      4.82 o 
   5  -9   5       64.74       60.74      8.00 o 
   6  -9   5       14.48       22.16      6.05 o 
   7  -9   5        9.60       10.77      5.44 o 
   8  -9   5        3.02       -1.85      5.23 o 
   9  -9   5       12.30        7.49      7.08 o 
  -7  -8   5        2.62        2.77      6.67 o 
  -6  -8   5       67.07       80.13     10.67 o 
  -5  -8   5      217.09      194.95     13.44 o 
  -4  -8   5     1152.53     1016.92     35.40 o 
  -3  -8   5      319.33      311.92     16.11 o 
  -2  -8   5     1137.20     1243.37     39.40 o 
  -1  -8   5        7.46       17.03      5.54 o 
   0  -8   5     1803.57     1876.13     52.84 o 
   1  -8   5      465.25      410.17     21.24 o 
   2  -8   5     1532.62     1547.83     31.29 o 
   3  -8   5      494.78      483.66     12.69 o 
   4  -8   5      125.02      127.02      9.54 o 
   5  -8   5      724.47      699.97     25.65 o 
   6  -8   5       13.75       19.70      6.05 o 
   7  -8   5       57.14       65.77      9.34 o 
   8  -8   5       48.64       52.02      9.03 o 
   9  -8   5        3.89       -1.64      6.26 o 
  -8  -7   5        4.42        0.92      7.90 o 
  -7  -7   5       12.84        6.77      6.36 o 
  -6  -7   5       17.43        0.31      5.34 o 
  -5  -7   5       40.12       42.07      7.80 o 
  -4  -7   5      175.98      169.20     11.70 o 
  -3  -7   5       22.48       32.63      6.36 o 
  -2  -7   5       13.37        8.11      4.21 o 
  -1  -7   5       38.76       30.58      5.64 o 
   0  -7   5        6.18        7.59      3.90 o 
   1  -7   5      109.43      114.04      5.23 o 
   2  -7   5       26.80       19.33      5.85 o 
   3  -7   5      556.98      588.22     18.11 o 
   4  -7   5        3.40        2.15      3.28 o 
   5  -7   5      108.66      107.63      8.93 o 
   6  -7   5       18.33       25.55      5.75 o 
   7  -7   5       98.38       95.22     10.16 o 
   8  -7   5       92.18      115.23     12.31 o 
   9  -7   5        3.22        3.08      6.36 o 
  -8  -6   5        3.56        6.77      7.08 o 
  -7  -6   5      155.49      135.85     13.13 o 
  -6  -6   5      455.29      435.35     20.83 o 
  -5  -6   5      800.70      678.42     26.16 o 
  -4  -6   5      855.83      867.52     29.76 o 
  -3  -6   5       32.08       27.29      5.54 o 
  -2  -6   5     3680.38     3749.90     96.24 o 
  -1  -6   5      428.79      431.45     16.83 o 
   0  -6   5     4796.48     4595.98    114.61 o 
   1  -6   5      231.69      218.55     10.57 o 
   2  -6   5     2515.98     2557.01     69.10 o 
   3  -6   5     1494.45     1481.90     28.85 o 
   4  -6   5      308.28      325.87     14.47 o 
   5  -6   5      323.38      328.95     15.49 o 
   6  -6   5        4.47        3.69      3.90 o 
   7  -6   5       43.97       43.30      7.59 o 
   8  -6   5       23.99       21.96      7.28 o 
   9  -6   5       10.76       12.31      7.08 o 
  -8  -5   5       17.41        6.16      6.67 o 
  -7  -5   5        5.23       11.18      6.36 o 
  -6  -5   5       86.46       80.85      9.95 o 
  -5  -5   5       58.51       84.34      9.13 o 
  -4  -5   5      190.38      189.41     11.39 o 
  -3  -5   5        9.13        6.77      3.69 o 
  -2  -5   5       36.74       29.45      5.13 o 
  -1  -5   5       14.65       13.95      3.49 o 
   0  -5   5      158.98      169.41      6.35 o 
   1  -5   5      308.60      276.17      8.38 o 
   2  -5   5        6.13        5.36      1.65 o 
   3  -5   5      651.21      632.64     18.18 o 
   4  -5   5        0.11       -0.89      2.10 o 
   5  -5   5      204.32      187.09     13.54 o 
   6  -5   5       66.02       74.29      8.31 o 
   7  -5   5       18.65        9.54      5.34 o 
   8  -5   5        1.33        9.85      6.05 o 
   9  -5   5        2.35        5.13      6.67 o 
  -9  -4   5       61.05       64.13     11.18 o 
  -8  -4   5      104.47       99.13      8.48 o 
  -7  -4   5      243.69      220.91     17.80 o 
  -6  -4   5      156.91      150.32      8.01 o 
  -5  -4   5      175.51      185.97      8.41 o 
  -4  -4   5     1262.38     1256.02     34.01 o 
  -3  -4   5       71.65       71.92     12.88 o 
  -2  -4   5     1941.07     1749.43     27.44 o 
  -1  -4   5     1012.62     1125.06     22.74 o 
   0  -4   5     4653.89     4489.07     78.21 o 
   1  -4   5     2940.67     3121.79     55.72 o 
   2  -4   5     3236.70     3322.22     59.24 o 
   3  -4   5     1870.29     1740.50     62.64 o 
   4  -4   5      738.17      724.96     12.93 o 
   5  -4   5      372.48      374.31     10.88 o 
   6  -4   5      159.28      150.01     10.36 o 
   7  -4   5      121.29      136.05     10.77 o 
   8  -4   5        8.11       11.39      5.85 o 
   9  -4   5       53.46       40.94      8.62 o 
  -9  -3   5       19.70       29.95      6.02 o 
  -8  -3   5       23.12       29.79     11.59 o 
  -7  -3   5       79.69       72.69      8.88 o 
  -6  -3   5       52.11       57.98      5.55 o 
  -5  -3   5       47.49       48.05      4.60 o 
  -4  -3   5        5.69       -1.43      3.13 o 
  -3  -3   5        0.39       -1.06      1.47 o 
  -2  -3   5        3.37        3.04      1.41 o 
  -1  -3   5       27.30       29.87      2.61 o 
   0  -3   5      165.03      173.33      5.46 o 
   1  -3   5      790.49      775.20     18.83 o 
   2  -3   5      182.10      165.71      5.80 o 
   3  -3   5      560.78      554.80     13.75 o 
   4  -3   5       46.90       39.66      3.66 o 
   5  -3   5       87.02       96.15      5.40 o 
   6  -3   5       56.07       59.61      7.59 o 
   7  -3   5       14.33       11.18      5.44 o 
   8  -3   5        8.34       12.21      6.05 o 
   9  -3   5        2.71        6.46      6.57 o 
  -9  -2   5       43.79       42.41      9.08 o 
  -8  -2   5       39.82       50.62      7.28 o 
  -7  -2   5       72.64       80.90      7.13 o 
  -6  -2   5      166.67      185.27      8.49 o 
  -5  -2   5        1.89       -2.08      2.54 o 
  -4  -2   5      755.86      641.50     12.52 o 
  -3  -2   5      331.90      297.18      9.05 o 
  -2  -2   5     2835.16     2861.10     41.86 o 
  -1  -2   5     8960.63     9620.37    133.78 o 
   0  -2   5     5646.67     5683.41     79.76 o 
   1  -2   5     7299.10     7567.03    211.57 o 
   2  -2   5     4386.77     4333.65    102.66 o 
   3  -2   5     4156.90     4364.51     81.26 o 
   4  -2   5     2518.01     2673.39     48.82 o 
   5  -2   5      376.70      333.25      9.88 o 
   6  -2   5       19.67       13.75      4.62 o 
   7  -2   5      433.12      432.17     19.91 o 
   8  -2   5        4.85        3.90      5.64 o 
   9  -2   5       18.92       21.96      8.62 o 
  -9  -1   5       97.34      103.88      9.06 o 
  -8  -1   5        8.03        4.45      5.08 o 
  -7  -1   5       89.63      103.04      7.55 o 
  -6  -1   5       47.35       39.94      4.78 o 
  -5  -1   5      551.96      503.83     13.86 o 
  -4  -1   5       15.75        9.97      1.90 o 
  -3  -1   5       10.49       18.63      7.32 o 
  -2  -1   5      320.60      324.47      6.78 o 
  -1  -1   5      278.50      292.80      6.05 o 
   0  -1   5        0.04       -0.90      0.90 o 
   1  -1   5     2317.25     2384.85     52.84 o 
   2  -1   5       24.27       20.37      2.84 o 
   3  -1   5      611.19      570.72     13.13 o 
   4  -1   5       55.84       55.81      4.01 o 
   5  -1   5      366.21      350.60     10.18 o 
   6  -1   5       18.16       21.65      5.34 o 
   7  -1   5      104.37      112.15     11.08 o 
   8  -1   5       19.82       13.34      6.67 o 
   9  -1   5        5.65       -0.10      6.26 o 
 -10   0   5        6.84        1.37      7.34 o 
  -9   0   5       50.37       72.74      7.51 o 
  -8   0   5       20.01       19.38      5.49 o 
  -7   0   5       28.98       27.69      4.97 o 
  -6   0   5       75.68       83.31      6.31 o 
  -5   0   5        7.55        4.82      2.47 o 
  -4   0   5     2712.54     2689.40     48.46 o 
  -3   0   5     3583.86     3680.67     65.00 o 
  -2   0   5     2755.21     2864.09     41.60 o 
  -1   0   5     4768.90     4941.56     69.62 o 
   0   0   5     8745.44     8880.83    123.20 o 
   1   0   5     8194.86     8561.06    119.08 o 
   2   0   5     4783.67     5100.51    100.21 o 
   3   0   5      992.51      860.62     28.22 o 
   4   0   5       40.50       26.02      3.64 o 
   5   0   5     1189.94     1195.96     25.00 o 
   6   0   5       46.82       55.61      7.49 o 
   7   0   5      233.93      240.51     14.47 o 
   8   0   5       17.68       15.70      5.95 o 
   9   0   5       50.27       42.38      9.95 o 
 -10   1   5        2.04        0.87      5.52 o 
  -9   1   5        1.63       -1.78      4.64 o 
  -8   1   5        7.09       -3.90      3.90 o 
  -7   1   5      290.35      291.24     11.23 o 
  -6   1   5      239.87      243.78      9.38 o 
  -5   1   5      203.40      195.71      9.80 o 
  -4   1   5      614.11      579.06     10.88 o 
  -3   1   5       76.08       71.91      3.02 o 
  -2   1   5      842.34      882.26     14.36 o 
  -1   1   5       71.07       60.42      5.64 o 
   0   1   5       34.50       33.08      2.05 o 
   1   1   5     2043.35     2118.71     81.01 o 
   2   1   5      163.50      169.81      7.70 o 
   3   1   5      540.24      467.02     14.26 o 
   4   1   5       88.13       86.89      5.00 o 
   5   1   5      713.88      686.03     16.46 o 
   6   1   5        8.53        4.31      4.31 o 
   7   1   5       46.43       55.51      8.21 o 
   8   1   5        3.78        0.41      6.05 o 
   9   1   5        5.24        9.54      7.70 o 
 -10   2   5        3.37        5.03      7.28 o 
  -9   2   5       23.47       25.89      5.65 o 
  -8   2   5        2.93       -1.72      3.78 o 
  -7   2   5       45.57       50.85      5.32 o 
  -6   2   5      530.19      550.09     14.79 o 
  -5   2   5      613.14      591.30     11.36 o 
  -4   2   5      695.58      712.43     16.58 o 
  -3   2   5      581.18      561.83     20.83 o 
  -2   2   5     4163.41     4016.78    103.94 o 
  -1   2   5     2307.79     2353.76     62.69 o 
   0   2   5     8365.83     9127.71    156.09 o 
   1   2   5      282.36      247.18      9.18 o 
   2   2   5        5.48       33.06      2.88 o 
   3   2   5     1700.39     1630.91     44.22 o 
   4   2   5      418.81      420.37     16.52 o 
   5   2   5      893.83      897.73     24.21 o 
   6   2   5       95.23      114.92     10.47 o 
   7   2   5      449.33      420.37     20.11 o 
   8   2   5       33.13       39.91      8.82 o 
 -10   3   5        1.18        8.82      7.39 o 
  -9   3   5       11.01       16.21      7.39 o 
  -8   3   5       20.12        7.59      5.64 o 
  -7   3   5       37.93       40.43      7.28 o 
  -6   3   5      200.50      194.31      7.94 o 
  -5   3   5      187.91      180.87     11.08 o 
  -4   3   5      138.22      150.41      5.62 o 
  -3   3   5      882.02      967.60     52.12 o 
  -2   3   5      159.62      159.86      9.23 o 
  -1   3   5       96.44       81.57      6.26 o 
   0   3   5      210.94      213.82      5.75 o 
   1   3   5      105.14       69.25      3.50 o 
   2   3   5        7.25        8.86      4.98 o 
   3   3   5      646.74      624.56     20.62 o 
   4   3   5       79.17       76.03      7.28 o 
   5   3   5      336.98      359.73     16.52 o 
   6   3   5        0.04       -1.13      5.13 o 
   7   3   5       39.69       43.61      8.00 o 
   8   3   5        1.56       -5.03      5.95 o 
  -9   4   5       13.67        5.85      7.08 o 
  -8   4   5       35.55       48.94      9.03 o 
  -7   4   5      215.79      236.91     15.19 o 
  -6   4   5      111.82      114.81     10.16 o 
  -5   4   5       35.89       26.06      6.05 o 
  -4   4   5      792.24      751.58     27.09 o 
  -3   4   5     1294.08     1212.48     37.76 o 
  -2   4   5     5593.31     5859.77    150.42 o 
  -1   4   5       10.37       19.80      4.31 o 
   0   4   5      327.40      244.20     11.80 o 
   1   4   5     1419.57     1373.38     37.25 o 
   2   4   5     1349.34     1378.95     55.51 o 
   3   4   5      898.18      930.73     28.11 o 
   4   4   5      546.26      537.34     20.01 o 
   5   4   5      972.86      965.51     31.91 o 
   6   4   5      137.01      136.67     11.18 o 
   7   4   5      248.61      265.03     16.31 o 
   8   4   5       12.00       16.62      7.59 o 
  -9   5   5        0.15       -2.15      6.16 o 
  -8   5   5       18.38       14.16      6.67 o 
  -7   5   5       35.80       46.89      8.21 o 
  -6   5   5        0.62        2.15      4.31 o 
  -5   5   5      236.70      235.38     14.16 o 
  -4   5   5        4.35       10.16      4.31 o 
  -3   5   5        0.51       -2.77      3.49 o 
  -2   5   5        7.56       15.19      4.10 o 
  -1   5   5        1.28        2.87      3.49 o 
   0   5   5        3.94        4.31      3.08 o 
   1   5   5      185.02      192.07      6.85 o 
   2   5   5        5.55        4.04      2.57 o 
   3   5   5      393.81      376.97     15.60 o 
   4   5   5       10.97       10.57      4.93 o 
   5   5   5      180.58      210.34     13.85 o 
   6   5   5        9.62        3.18      6.57 o 
   7   5   5       10.32        5.95      8.62 o 
  -9   6   5       78.78       67.10     11.08 o 
  -8   6   5        5.51        2.87      5.54 o 
  -7   6   5       12.39       12.11      6.16 o 
  -6   6   5      213.87      195.26     13.65 o 
  -5   6   5      531.50      544.93     23.60 o 
  -4   6   5     1590.92     1588.02     49.35 o 
  -3   6   5       30.39       21.14      5.85 o 
  -2   6   5      656.26      637.89     24.52 o 
  -1   6   5      454.88      421.60     18.47 o 
   0   6   5     1493.00     1584.84     48.22 o 
   1   6   5      570.18      536.83     21.96 o 
   2   6   5      993.90     1020.51     23.14 o 
   3   6   5      324.16      305.97     14.16 o 
   4   6   5      265.30      264.00     14.06 o 
   5   6   5      375.57      378.61     18.57 o 
   6   6   5       45.71       60.33      9.64 o 
   7   6   5        7.61       -6.26      7.90 o 
  -9   7   5        0.66       -6.67      6.98 o 
  -8   7   5        4.18       -0.31      5.95 o 
  -7   7   5       40.16       45.04      9.13 o 
  -6   7   5       24.14       27.19      7.39 o 
  -5   7   5       56.32       60.64      8.52 o 
  -4   7   5        2.34        3.90      4.51 o 
  -3   7   5        3.63        8.52      4.93 o 
  -2   7   5        4.48        2.77      4.41 o 
  -1   7   5      147.39      151.34     11.08 o 
   0   7   5        9.93        2.67      4.51 o 
   1   7   5      109.75      119.53     11.08 o 
   2   7   5       23.98       25.34      6.87 o 
   3   7   5      166.35      170.94     12.62 o 
  -8   8   5        7.95        3.80      7.39 o 
  -7   8   5      118.50      134.21     13.95 o 
  -6   8   5      247.46      237.12     16.11 o 
  -5   8   5       50.88       50.79      8.82 o 
  -4   8   5      164.79      147.34     11.70 o 
  -3   8   5       89.20      102.81     10.47 o 
  -2   8   5      925.80      914.11     33.45 o 
  -1   8   5      188.42      163.86     12.11 o 
   0   8   5      573.72      633.28     26.57 o 
   1   8   5       31.10       24.01      6.87 o 
   2   8   5      396.38      415.34     21.24 o 
   3   8   5      202.88      194.44     14.26 o 
   4   8   5      128.19      113.07     11.90 o 
  -8   9   5       47.03       34.06      9.95 o 
  -7   9   5       17.01       12.11      7.70 o 
  -6   9   5       25.26       21.96      8.00 o 
  -5   9   5       13.35        4.72      5.64 o 
  -4   9   5       28.75       29.14      7.08 o 
  -3   9   5        9.34       10.36      5.54 o 
  -2   9   5        3.23       -4.51      4.51 o 
  -1   9   5       33.14       40.53      8.21 o 
   0   9   5       58.83       70.69      9.54 o 
   1   9   5       14.07       16.62      6.36 o 
   2   9   5       32.12       20.32      7.49 o 
   3   9   5      106.40      116.15     13.03 o 
   4   9   5       16.51        7.28      6.16 o 
   5   9   5       14.21       19.60      7.59 o 
  -7  10   5       23.39       26.57      9.13 o 
  -6  10   5        6.03        8.82      7.18 o 
  -5  10   5       49.62       63.72     10.67 o 
  -4  10   5      233.69      246.05     16.93 o 
  -3  10   5       56.27       61.36      9.85 o 
  -2  10   5      279.67      277.03     17.55 o 
  -1  10   5        7.64        2.05      5.75 o 
   0  10   5      284.97      308.94     19.08 o 
   1  10   5      110.07      129.28     13.85 o 
   2  10   5      325.30      328.64     20.42 o 
   3  10   5       14.02        9.34      6.98 o 
   4  10   5       24.60       25.34      8.72 o 
  -6  11   5       19.10        5.13      7.70 o 
  -5  11   5        3.99        0.72      6.87 o 
  -4  11   5       48.29       49.35      9.64 o 
  -3  11   5        0.36        5.44      6.67 o 
  -2  11   5       13.19        4.93      6.98 o 
  -1  11   5        1.82        3.28      6.16 o 
   0  11   5        0.76       -6.05      6.05 o 
   1  11   5      110.98      119.33     13.54 o 
   2  11   5       17.62       18.26      8.72 o 
  -5  12   5       35.91       38.58     10.16 o 
  -4  12   5       64.34       68.75     12.42 o 
  -3  12   5        2.87       -2.05      6.87 o 
  -2  12   5      105.30      117.89     14.36 o 
  -1  12   5       65.03       68.75     11.90 o 
   0  12   5      247.32      250.15     19.19 o 
   1  12   5       10.31       13.34      8.21 o 
  -1 -14   6        1.95       -5.22      5.22 o 
   0 -14   6        5.39        6.77      7.49 o 
   1 -14   6       21.35       15.39      8.00 o 
   2 -14   6        0.23       -5.54      5.54 o 
   3 -14   6       25.87       23.80      7.49 o 
   4 -14   6        6.72        1.03      6.36 o 
   5 -14   6       21.25       12.21      6.16 o 
  -3 -13   6      119.85      139.34     14.98 o 
  -2 -13   6       39.04       38.48      9.64 o 
  -1 -13   6      132.58      148.47     14.16 o 
   0 -13   6      104.12      114.81      9.03 o 
   1 -13   6      158.26      180.69     13.85 o 
   2 -13   6       54.13       59.92      9.64 o 
   3 -13   6      146.04      152.68     13.75 o 
   4 -13   6        7.10       21.03      7.28 o 
   5 -13   6        1.28        1.33      5.75 o 
   6 -13   6       68.82       82.60     10.98 o 
  -4 -12   6       21.17       24.63      8.41 o 
  -3 -12   6        0.10       -3.69      6.57 o 
  -2 -12   6        2.57        2.26      5.85 o 
  -1 -12   6       16.83       18.78      6.77 o 
   0 -12   6        0.85       -0.50      3.90 o 
   1 -12   6       26.85       20.83      6.57 o 
   2 -12   6       59.56       66.08      9.64 o 
   3 -12   6        7.03        8.52      6.46 o 
   4 -12   6       94.49      103.12     11.39 o 
   5 -12   6       27.53       25.65      7.08 o 
   6 -12   6        4.24        9.13      6.36 o 
   7 -12   6        9.84       -2.67      6.36 o 
  -5 -11   6      116.38      158.42     15.29 o 
  -4 -11   6       28.09       13.65      7.49 o 
  -3 -11   6      125.89      113.79     12.31 o 
  -2 -11   6      130.72      149.29     13.34 o 
  -1 -11   6      389.54      374.61     19.08 o 
   0 -11   6       99.57      127.44     12.00 o 
   1 -11   6      513.89      558.12     16.35 o 
   2 -11   6       38.62       52.02      8.11 o 
   3 -11   6       16.61       27.09      6.67 o 
   4 -11   6      227.40      211.06     13.85 o 
   5 -11   6      122.04      124.77     11.90 o 
   6 -11   6      166.18      166.12     13.03 o 
   7 -11   6       15.89       16.72      7.08 o 
   8 -11   6       24.01       19.70      8.21 o 
  -6 -10   6       35.95       29.14      9.44 o 
  -5 -10   6        2.72        1.03      5.54 o 
  -4 -10   6       21.58       17.85      6.67 o 
  -3 -10   6        0.33       -4.72      4.72 o 
  -2 -10   6        9.42        7.39      5.54 o 
  -1 -10   6       22.17       29.96      7.08 o 
   0 -10   6       12.20       10.16      5.13 o 
   1 -10   6        3.07        0.10      2.86 o 
   2 -10   6      266.89      275.60     15.08 o 
   3 -10   6       11.64        8.21      5.13 o 
   4 -10   6        5.94        1.85      4.31 o 
   5 -10   6       18.02       21.55      6.36 o 
   6 -10   6        4.19       -2.36      5.54 o 
   7 -10   6        0.27        2.05      5.23 o 
   8 -10   6        1.19       -5.75      5.75 o 
  -6  -9   6       12.08       25.14      8.21 o 
  -5  -9   6       69.98       58.48      9.54 o 
  -4  -9   6      110.34      118.71     11.70 o 
  -3  -9   6      371.58      393.90     19.49 o 
  -2  -9   6       11.32        4.93      4.82 o 
  -1  -9   6     1521.21     1537.43     47.20 o 
   0  -9   6       11.84       12.11      5.03 o 
   1  -9   6       12.14       12.99      4.36 o 
   2  -9   6      316.58      304.94     15.39 o 
   3  -9   6      525.30      550.68     22.16 o 
   4  -9   6      505.95      470.85     20.21 o 
   5  -9   6       80.27       92.86      9.54 o 
   6  -9   6      162.51      163.45     12.11 o 
   7  -9   6        0.10        8.21      5.64 o 
   8  -9   6      103.75      118.61     12.62 o 
  -7  -8   6       20.02        6.67      6.77 o 
  -6  -8   6       51.29       44.02      8.82 o 
  -5  -8   6        3.98       -2.05      5.75 o 
  -4  -8   6      113.24      123.23     11.70 o 
  -3  -8   6       28.75       17.24      6.05 o 
  -2  -8   6       98.03      104.66      9.85 o 
  -1  -8   6        0.76       -3.28      3.28 o 
   0  -8   6      334.45      317.36     15.39 o 
   1  -8   6       19.70       16.61      3.05 o 
   2  -8   6       42.33       34.06      5.75 o 
   3  -8   6      139.12      158.22     10.57 o 
   4  -8   6       54.65       55.00      7.59 o 
   5  -8   6       10.26        7.08      4.72 o 
   6  -8   6        1.01       -4.10      4.10 o 
   7  -8   6       15.17       14.47      5.95 o 
   8  -8   6       25.40       24.93      7.80 o 
   9  -8   6        0.70       -4.41      7.39 o 
  -7  -7   6        5.35        5.13      6.36 o 
  -6  -7   6      101.57      107.32     11.59 o 
  -5  -7   6       22.01       34.68      7.59 o 
  -4  -7   6        0.93       -0.21      4.82 o 
  -3  -7   6     1612.55     1494.54     45.45 o 
  -2  -7   6      308.71      265.03     13.85 o 
  -1  -7   6      223.88      213.93     11.90 o 
   0  -7   6      319.86      296.63     13.85 o 
   1  -7   6     2046.05     2005.52     55.41 o 
   2  -7   6      404.46      376.04     10.01 o 
   3  -7   6     1062.53     1047.19     33.14 o 
   4  -7   6      457.10      442.12     18.47 o 
   5  -7   6       16.68       16.21      5.34 o 
   6  -7   6      517.50      557.25     23.09 o 
   7  -7   6      196.31      158.11     12.11 o 
   8  -7   6      141.07      143.34     13.44 o 
   9  -7   6        1.97       -3.49      6.57 o 
  -8  -6   6       41.63       52.94     10.77 o 
  -7  -6   6        1.22       -5.34      5.54 o 
  -6  -6   6       68.71       81.88     10.26 o 
  -5  -6   6       15.23        7.18      5.23 o 
  -4  -6   6      351.39      361.48     17.24 o 
  -3  -6   6       68.11       65.87      7.70 o 
  -2  -6   6        7.97       15.49      4.62 o 
  -1  -6   6       39.62       35.71      5.64 o 
   0  -6   6       18.63       14.57      4.10 o 
   1  -6   6      106.22      104.84      5.51 o 
   2  -6   6      104.55      104.75      5.54 o 
   3  -6   6      201.85      183.21      7.43 o 
   4  -6   6      104.27      109.72      5.95 o 
   5  -6   6       21.40       20.69      3.74 o 
   6  -6   6        3.55        6.16      4.62 o 
   7  -6   6        0.02        1.23      5.03 o 
   8  -6   6       35.12       31.60      8.11 o 
   9  -6   6        2.16        4.82      6.67 o 
  -8  -5   6       58.77       96.24     12.62 o 
  -7  -5   6        1.01        0.43      3.74 o 
  -6  -5   6       74.44       76.89     19.85 o 
  -5  -5   6      445.19      434.81     13.89 o 
  -4  -5   6        6.34        9.64      3.01 o 
  -3  -5   6      530.71      544.71     14.51 o 
  -2  -5   6     1467.15     1377.98     39.91 o 
  -1  -5   6     2404.50     2376.49     44.55 o 
   0  -5   6     1057.78     1138.37     36.73 o 
   1  -5   6     4454.62     4356.44     77.09 o 
   2  -5   6       78.51       65.10      5.34 o 
   3  -5   6      291.95      252.91      8.56 o 
   4  -5   6     1123.88     1036.01     22.74 o 
   5  -5   6     1406.34     1418.06     29.66 o 
   6  -5   6      340.63      370.81     17.55 o 
   7  -5   6        0.29        0.51      4.82 o 
   8  -5   6       89.11      116.05     12.11 o 
   9  -5   6        3.55       -6.36      6.36 o 
  -9  -4   6        3.32       -0.04      5.22 o 
  -8  -4   6       30.62       32.43      5.95 o 
  -7  -4   6        4.26        1.54      4.25 o 
  -6  -4   6       40.78       41.43      5.36 o 
  -5  -4   6       59.46       56.97      5.37 o 
  -4  -4   6      222.14      203.41      8.09 o 
  -3  -4   6        0.79        0.32      1.72 o 
  -2  -4   6       15.43       12.43      2.13 o 
  -1  -4   6       11.48       10.64      1.75 o 
   0  -4   6       55.90       57.34      3.97 o 
   1  -4   6       44.72       35.82      3.32 o 
   2  -4   6      526.15      557.89     20.98 o 
   3  -4   6      128.68      123.30      7.23 o 
   4  -4   6       41.14       47.71      4.24 o 
   5  -4   6        0.14        0.51      2.57 o 
   6  -4   6      418.57      412.06     18.67 o 
   7  -4   6        1.41        2.98      5.03 o 
   8  -4   6        4.14        5.95      5.95 o 
   9  -4   6        5.84       10.36      7.59 o 
  -9  -3   6        0.26       -4.34      4.34 o 
  -8  -3   6       28.20       29.41      5.58 o 
  -7  -3   6      141.99      147.74      8.60 o 
  -6  -3   6       82.15      103.19     12.31 o 
  -5  -3   6      299.89      308.98     10.70 o 
  -4  -3   6     1799.71     1767.75     28.46 o 
  -3  -3   6     1769.37     1756.18     27.89 o 
  -2  -3   6     2492.31     2534.41     38.08 o 
  -1  -3   6     2219.06     2170.65     32.78 o 
   0  -3   6      115.34       88.28      3.07 o 
   1  -3   6      188.52      119.21      7.95 o 
   2  -3   6     1137.02     1133.59     23.11 o 
   3  -3   6     3998.17     4230.32     74.80 o 
   4  -3   6      876.64      839.46     18.86 o 
   5  -3   6       97.16       95.22      5.71 o 
   6  -3   6      140.66      141.80     10.57 o 
   7  -3   6       24.21       20.21      5.95 o 
   8  -3   6      170.94      190.02     14.06 o 
   9  -3   6        1.85        5.95      7.08 o 
  -9  -2   6       24.33       30.35      6.82 o 
  -8  -2   6        2.40        6.92      5.34 o 
  -7  -2   6       47.19       45.68      5.88 o 
  -6  -2   6      160.05      159.24      8.22 o 
  -5  -2   6      154.11      149.29      7.15 o 
  -4  -2   6       76.41       65.35      3.74 o 
  -3  -2   6       13.73       13.25      1.99 o 
  -2  -2   6       50.93       48.55      2.70 o 
  -1  -2   6        6.86        5.09      1.31 o 
   0  -2   6       84.75       94.79      3.05 o 
   1  -2   6      462.61      440.80      8.04 o 
   2  -2   6      252.85      232.88      7.32 o 
   3  -2   6      144.34      149.05      5.98 o 
   4  -2   6      622.12      585.82     14.40 o 
   5  -2   6      168.10      163.84     12.93 o 
   6  -2   6      142.87      136.36     10.26 o 
   7  -2   6       10.98       15.08      5.64 o 
   8  -2   6        0.12       -4.31      5.13 o 
   9  -2   6        3.71       -4.21      6.46 o 
  -9  -1   6        1.75        4.16      4.89 o 
  -8  -1   6        4.22        1.22      3.80 o 
  -7  -1   6       23.71       28.95      4.79 o 
  -6  -1   6      693.16      663.21     17.79 o 
  -5  -1   6      667.42      653.67     16.74 o 
  -4  -1   6      324.04      330.21      7.77 o 
  -3  -1   6     1591.95     1535.27     24.21 o 
  -2  -1   6      346.40      290.39      6.48 o 
  -1  -1   6        4.34       13.99      1.56 o 
   0  -1   6     1078.07     1114.08     17.63 o 
   1  -1   6     8520.66     8679.19    121.03 o 
   2  -1   6     3840.86     3921.52     81.97 o 
   3  -1   6      505.02      536.17     13.02 o 
   4  -1   6     1089.22     1097.45     23.21 o 
   5  -1   6      460.92      479.52     13.10 o 
   6  -1   6      558.04      553.14     22.47 o 
   7  -1   6       21.37       33.24      7.70 o 
   8  -1   6       21.69       18.26      7.08 o 
   9  -1   6        0.06       -6.05      6.05 o 
  -9   0   6        5.47        0.08      9.39 o 
  -8   0   6       65.29       83.91      7.53 o 
  -7   0   6       73.57       76.11     17.96 o 
  -6   0   6      303.08      304.93     14.47 o 
  -5   0   6      123.49      137.23      6.61 o 
  -4   0   6      474.96      493.11     11.34 o 
  -3   0   6        1.89        3.08      1.55 o 
  -2   0   6       73.25       69.97      2.94 o 
  -1   0   6       55.92       45.74      2.47 o 
   0   0   6       40.79       34.89      2.61 o 
   1   0   6     1002.75      987.51     22.04 o 
   2   0   6      622.06      595.17     10.83 o 
   3   0   6      552.13      545.33     13.24 o 
   4   0   6      246.18      220.17      7.76 o 
   5   0   6      223.91      231.12      8.47 o 
   6   0   6       84.60       87.93      9.23 o 
   7   0   6        0.95       -2.77      4.93 o 
   8   0   6       25.28       21.55      7.59 o 
   9   0   6        1.83        7.80      7.90 o 
  -9   1   6        5.72        1.03      6.67 o 
  -8   1   6      164.01      167.52      9.21 o 
  -7   1   6       13.16       14.07      4.02 o 
  -6   1   6       78.20       92.92      6.67 o 
  -5   1   6      650.99      643.02     16.32 o 
  -4   1   6       31.07       27.63      3.96 o 
  -3   1   6      204.66      153.54      4.46 o 
  -2   1   6      889.43      863.82     14.42 o 
  -1   1   6    11645.76    12298.91    170.53 o 
   0   1   6     3571.74     3826.70     66.97 o 
   1   1   6     3212.13     3341.61     59.11 o 
   2   1   6     5233.91     5623.54     80.00 o 
   3   1   6     1696.37     1745.01     62.74 o 
   4   1   6     1271.04     1264.14     26.34 o 
   5   1   6      283.72      283.01      9.70 o 
   6   1   6      117.24      145.90     10.98 o 
   7   1   6        2.35       -4.10      4.10 o 
   8   1   6       88.01       86.60     12.31 o 
  -9   2   6        0.56       14.06      7.70 o 
  -8   2   6       51.30       67.72     10.06 o 
  -7   2   6        7.08        6.77      5.34 o 
  -6   2   6      423.40      450.75     13.63 o 
  -5   2   6      134.06      145.44      5.15 o 
  -4   2   6      124.02      131.24      4.51 o 
  -3   2   6      194.31      202.17      6.52 o 
  -2   2   6      117.60      127.85      8.21 o 
  -1   2   6       11.86        7.39      3.18 o 
   0   2   6       85.31       90.46      3.45 o 
   1   2   6      374.57      379.53      9.32 o 
   2   2   6      218.68      219.26      7.04 o 
   3   2   6      177.76      188.28      9.44 o 
   4   2   6      210.15      210.34     10.98 o 
   5   2   6       85.11       87.54      8.16 o 
   6   2   6      130.03      128.77     11.49 o 
   7   2   6        0.33        2.05      5.54 o 
   8   2   6        4.96       -6.36      6.67 o 
  -9   3   6        0.71        2.87      6.77 o 
  -8   3   6       42.00       46.79      9.03 o 
  -7   3   6       19.49       19.80      6.98 o 
  -6   3   6       25.70       29.86      6.77 o 
  -5   3   6       66.94       67.29      4.90 o 
  -4   3   6      260.96      264.21     13.85 o 
  -3   3   6     3434.11     3322.45     89.47 o 
  -2   3   6     1097.02     1137.79     34.99 o 
  -1   3   6     5414.77     5237.16    134.41 o 
   0   3   6     3277.98     3546.80     62.72 o 
   1   3   6     2947.13     3132.31     56.38 o 
   2   3   6     1361.96     1429.83     28.50 o 
   3   3   6     1106.52     1121.57     32.83 o 
   4   3   6       82.21      135.54      9.34 o 
   5   3   6       27.23       30.27      6.26 o 
   6   3   6      312.08      331.82     17.03 o 
   7   3   6       74.27       72.54      9.75 o 
   8   3   6       45.04       38.58      9.34 o 
  -9   4   6       12.70        8.62      7.28 o 
  -8   4   6       40.41       48.02      8.52 o 
  -7   4   6       20.72       18.06      6.26 o 
  -6   4   6       17.41       25.24      6.46 o 
  -5   4   6       67.12       77.47      8.93 o 
  -4   4   6        7.94        5.34      4.41 o 
  -3   4   6       11.94       14.88      4.41 o 
  -2   4   6      201.72      213.21     11.80 o 
  -1   4   6        5.61        7.49      3.59 o 
   0   4   6       26.19       30.17      5.03 o 
   1   4   6       77.75       83.23      4.36 o 
   2   4   6       30.67       31.36      3.42 o 
   3   4   6       84.13       94.60      6.31 o 
   4   4   6      152.56      146.21      9.75 o 
   5   4   6       30.48       32.63      6.57 o 
   6   4   6       13.59       16.72      6.87 o 
   7   4   6        0.29       -5.34      5.34 o 
  -9   5   6        1.22       -6.26      6.26 o 
  -8   5   6       11.40       20.11      7.70 o 
  -7   5   6        5.24       11.90      5.95 o 
  -6   5   6       11.55       31.60      7.39 o 
  -5   5   6      212.10      211.57     13.44 o 
  -4   5   6      118.26       97.37      9.85 o 
  -3   5   6     1186.78     1155.95     37.76 o 
  -2   5   6      858.08      900.67     30.88 o 
  -1   5   6     2441.48     2553.53     71.62 o 
   0   5   6      414.25      391.34     17.03 o 
   1   5   6     1317.31     1333.04     41.76 o 
   2   5   6       18.39       39.40      6.36 o 
   3   5   6      671.06      706.91     17.88 o 
   4   5   6      452.44      475.57     19.91 o 
   5   5   6      324.78      345.98     18.26 o 
   6   5   6      180.20      219.88     16.42 o 
   7   5   6       22.09       17.44     10.16 o 
  -9   6   6        0.06       -1.33      7.28 o 
  -8   6   6        5.38       12.21      6.67 o 
  -7   6   6        5.20        7.90      6.16 o 
  -6   6   6       14.71       18.57      6.46 o 
  -5   6   6       95.15       98.40     10.57 o 
  -4   6   6      169.76      155.65     11.80 o 
  -3   6   6        7.74        4.31      4.51 o 
  -2   6   6       38.67       42.58      7.18 o 
  -1   6   6       98.74      112.76     10.26 o 
   0   6   6        1.83        1.13      3.59 o 
   1   6   6       41.24       46.89      7.08 o 
   2   6   6       23.64       20.93      5.75 o 
   3   6   6       34.41       34.17      7.18 o 
   4   6   6       62.98       68.33      8.82 o 
  -8   7   6        3.86        3.69      6.87 o 
  -7   7   6        1.64        0.00      5.54 o 
  -6   7   6        0.19       -3.18      5.23 o 
  -5   7   6       81.47       87.93     10.57 o 
  -4   7   6      263.23      261.44     15.90 o 
  -3   7   6      721.07      707.67     28.22 o 
  -2   7   6       72.35       65.87      8.72 o 
  -1   7   6      816.21      822.07     30.99 o 
   0   7   6       15.80       15.49      5.44 o 
   1   7   6     1006.79     1086.59     38.07 o 
   2   7   6      303.47      283.70     16.42 o 
   3   7   6      807.08      816.43     32.01 o 
   4   7   6      165.11      138.11     12.72 o 
  -8   8   6       34.59       32.83      9.34 o 
  -7   8   6       45.26       40.53      8.62 o 
  -6   8   6      123.88      119.53     13.13 o 
  -5   8   6        0.60       -3.90      5.03 o 
  -4   8   6       66.35       69.36      9.54 o 
  -3   8   6       23.45       15.49      5.95 o 
  -2   8   6        1.19        3.18      4.31 o 
  -1   8   6       45.05       40.02      7.59 o 
   0   8   6       12.59       17.75      6.36 o 
   1   8   6        2.43        9.95      5.95 o 
   2   8   6       69.08       67.62      9.95 o 
   3   8   6       33.25       23.70      7.18 o 
   4   8   6       29.77       31.70      7.80 o 
   5   8   6        2.29       -2.57      6.26 o 
  -7   9   6        0.12        9.54      8.31 o 
  -6   9   6       78.82       71.11     11.49 o 
  -5   9   6       96.13       86.29     11.90 o 
  -4   9   6       35.99       45.66      8.72 o 
  -3   9   6      203.13      222.55     15.49 o 
  -2   9   6        0.47        0.41      4.93 o 
  -1   9   6      456.39      513.23     24.73 o 
   0   9   6      135.96      146.52     12.42 o 
   1   9   6      477.91      479.16     23.70 o 
   2   9   6        1.79       -5.23      5.23 o 
   3   9   6      156.39      147.85     14.67 o 
   4   9   6      411.61      384.36     22.27 o 
  -7  10   6        8.38        6.57      8.21 o 
  -6  10   6       29.07       30.58      9.13 o 
  -5  10   6        0.17       -0.21      6.05 o 
  -4  10   6       35.34       26.27      8.93 o 
  -3  10   6        0.87        4.51      6.16 o 
  -2  10   6        0.25        1.54      5.64 o 
  -1  10   6        0.67        3.39      6.16 o 
   0  10   6        6.33        4.82      6.46 o 
   1  10   6       41.96       28.93      8.21 o 
   2  10   6       11.06       11.59      8.00 o 
   3  10   6       10.39        1.74      7.08 o 
  -6  11   6       19.07       19.29      8.62 o 
  -5  11   6        6.83        8.11      7.49 o 
  -4  11   6        0.13       -2.98      6.87 o 
  -3  11   6       94.06      116.87     14.16 o 
  -2  11   6       26.87       20.83      7.59 o 
  -1  11   6       79.81       91.93     13.54 o 
   0  11   6       33.92       32.94      8.82 o 
   1  11   6       79.91       72.03     12.11 o 
   2  11   6      180.72      190.64     16.93 o 
  -4  12   6       24.17       35.91     10.06 o 
  -3  12   6        0.68       -5.34      7.39 o 
  -2  12   6       13.99        9.75      9.23 o 
  -1 -14   7       15.79       32.32      9.75 o 
   0 -14   7      216.16      251.48     18.06 o 
   1 -14   7        7.22        5.34      8.11 o 
   2 -14   7       49.01       41.04      9.23 o 
   3 -14   7       33.35       36.01      9.64 o 
   4 -14   7       59.62       76.54     11.90 o 
  -3 -13   7       35.41       53.25     10.16 o 
  -2 -13   7        9.66        6.87      6.98 o 
  -1 -13   7      125.99      143.65     14.98 o 
   0 -13   7        1.88        9.03      6.57 o 
   1 -13   7        0.35       -2.46      5.44 o 
   2 -13   7       22.65       21.96      7.39 o 
   3 -13   7        1.29        4.51      6.67 o 
   4 -13   7       70.85       81.47     11.18 o 
   5 -13   7        1.21       -1.74      6.36 o 
   6 -13   7       18.92       15.60      7.59 o 
  -4 -12   7       57.19       65.46     11.08 o 
  -3 -12   7       47.75       51.20      9.85 o 
  -2 -12   7      310.58      335.11     19.80 o 
  -1 -12   7       10.91        2.67      5.54 o 
   0 -12   7      149.61      154.52     12.62 o 
   1 -12   7      110.38      112.25     11.70 o 
   2 -12   7      195.71      202.75     14.06 o 
   3 -12   7      158.26      160.99     12.83 o 
   4 -12   7      281.45      264.93     16.42 o 
   5 -12   7      109.99      140.77     13.13 o 
   6 -12   7        0.09       -2.87      6.26 o 
   7 -12   7       17.57       20.93      8.52 o 
  -5 -11   7       24.16       17.55      8.52 o 
  -4 -11   7        7.43        9.03      6.46 o 
  -3 -11   7      164.42      166.94     14.06 o 
  -2 -11   7        0.21        1.03      5.95 o 
  -1 -11   7       31.49       44.53      8.31 o 
   0 -11   7      117.45      133.69     12.62 o 
   1 -11   7       36.13       40.73      7.59 o 
   2 -11   7      373.27      330.39     17.75 o 
   3 -11   7      163.22      167.66     12.52 o 
   4 -11   7      121.25      138.82     12.52 o 
   5 -11   7        0.06       -4.10      4.93 o 
   6 -11   7       35.15       29.76      8.11 o 
   7 -11   7        2.36        5.44      6.67 o 
  -6 -10   7       13.07        8.72      7.70 o 
  -5 -10   7       17.95       13.13      7.08 o 
  -4 -10   7      303.23      297.35     18.16 o 
  -3 -10   7        6.40        2.05      5.13 o 
  -2 -10   7      419.72      388.05     19.70 o 
  -1 -10   7      106.31      103.43     10.57 o 
   0 -10   7      640.98      675.45     26.68 o 
   1 -10   7      974.97      962.23     33.55 o 
   2 -10   7     1472.12     1525.53     47.40 o 
   3 -10   7      396.69      410.93     19.60 o 
   4 -10   7       56.22       54.38      8.11 o 
   5 -10   7      165.27      171.25     12.62 o 
   6 -10   7       17.43       13.24      6.26 o 
   7 -10   7       36.16       19.70      7.18 o 
   8 -10   7        7.80       12.00      6.98 o 
  -6  -9   7        0.76       -4.62      6.46 o 
  -5  -9   7      156.54      174.43     15.29 o 
  -4  -9   7        7.95       -0.51      5.34 o 
  -3  -9   7      160.63      155.65     12.00 o 
  -2  -9   7       49.30       45.04      7.70 o 
  -1  -9   7       69.29       80.13      9.34 o 
   0  -9   7     1214.41     1192.78     38.78 o 
   1  -9   7      524.57      532.31     21.85 o 
   2  -9   7      298.25      293.35     15.08 o 
   3  -9   7        2.45        2.26      4.82 o 
   4  -9   7      184.28      161.91     11.49 o 
   5  -9   7        7.01       -2.67      4.62 o 
   6  -9   7        6.43       13.03      5.75 o 
   7  -9   7        0.24        2.46      5.64 o 
   8  -9   7        1.85       -1.33      6.46 o 
  -7  -8   7       34.36       42.48      9.85 o 
  -6  -8   7      122.22      120.46     13.03 o 
  -5  -8   7       18.50       24.63      7.28 o 
  -4  -8   7      234.68      223.37     14.36 o 
  -3  -8   7       50.29       72.85      9.23 o 
  -2  -8   7     1205.94     1132.45     37.25 o 
  -1  -8   7     1275.40     1240.80     39.40 o 
   0  -8   7     4390.36     4407.39    113.69 o 
   1  -8   7      756.33      702.23     25.45 o 
   2  -8   7      699.13      641.59     23.80 o 
   3  -8   7      369.11      339.42     16.31 o 
   4  -8   7      294.97      313.66     15.90 o 
   5  -8   7      188.42      211.67     13.03 o 
   6  -8   7       83.10       92.14     10.67 o 
   7  -8   7      264.85      262.98     16.21 o 
   8  -8   7       39.24       48.94      9.03 o 
  -7  -7   7       89.58      106.20     12.21 o 
  -6  -7   7        9.24       -1.23      5.54 o 
  -5  -7   7      109.72      118.00     11.59 o 
  -4  -7   7       34.85       33.14      6.87 o 
  -3  -7   7      270.65      259.28     14.36 o 
  -2  -7   7      526.64      522.77     21.03 o 
  -1  -7   7      763.29      743.17     26.47 o 
   0  -7   7      330.66      320.85     15.08 o 
   1  -7   7       14.10       14.26      4.31 o 
   2  -7   7      339.79      334.25     11.06 o 
   3  -7   7        0.98       -2.36      2.36 o 
   4  -7   7      142.46      152.35      7.58 o 
   5  -7   7        0.21       -0.21      4.00 o 
   6  -7   7       67.02       64.85      8.62 o 
   7  -7   7        4.31       18.06      6.46 o 
   8  -7   7       92.95       78.80     10.98 o 
  -8  -6   7        9.59        0.10      7.18 o 
  -7  -6   7       15.53        9.75      6.26 o 
  -6  -6   7        5.80        3.08      5.34 o 
  -5  -6   7       69.22      100.25     10.47 o 
  -4  -6   7       55.65       53.15      7.80 o 
  -3  -6   7      982.86      920.78     30.99 o 
  -2  -6   7     4316.77     4099.99    105.17 o 
  -1  -6   7      576.50      571.14     15.09 o 
   0  -6   7     1262.10     1298.56     34.99 o 
   1  -6   7      270.19      285.96      9.64 o 
   2  -6   7     2367.47     2205.08     60.64 o 
   3  -6   7      155.14      158.70      7.22 o 
   4  -6   7      746.22      708.06     28.58 o 
   5  -6   7      892.32      906.06     30.32 o 
   6  -6   7      419.16      404.07     13.02 o 
   7  -6   7      475.63      526.88     23.80 o 
   8  -6   7       46.79       43.20      9.03 o 
   9  -6   7       46.73       42.99      9.95 o 
  -8  -5   7        3.50       -0.10      6.77 o 
  -7  -5   7       23.49       28.28      6.62 o 
  -6  -5   7        7.10        8.72      3.85 o 
  -5  -5   7      108.45      119.24      7.15 o 
  -4  -5   7       35.44       33.38      4.39 o 
  -3  -5   7     1478.69     1428.73     30.11 o 
  -2  -5   7      194.65      186.60      5.92 o 
  -1  -5   7      105.89       89.06      5.18 o 
   0  -5   7      133.81      132.11      6.16 o 
   1  -5   7      159.82      142.49      7.44 o 
   2  -5   7      490.24      497.20     13.23 o 
   3  -5   7        2.93        3.20      2.48 o 
   4  -5   7      722.85      712.88     21.65 o 
   5  -5   7       26.70       31.50      4.29 o 
   6  -5   7      734.74      708.90     26.99 o 
   7  -5   7       80.83       78.70      9.95 o 
   8  -5   7       19.51       19.80      7.39 o 
   9  -5   7        5.04       10.67      7.90 o 
  -8  -4   7        4.60        4.05      7.90 o 
  -7  -4   7        0.18       -5.75      5.75 o 
  -6  -4   7       90.29       84.86      6.86 o 
  -5  -4   7      604.92      561.69     17.08 o 
  -4  -4   7     1092.57     1039.45     23.83 o 
  -3  -4   7      507.63      489.95     11.58 o 
  -2  -4   7      510.08      509.32     10.62 o 
  -1  -4   7     1108.35     1139.89     19.12 o 
   0  -4   7     3023.30     2886.01     74.79 o 
   1  -4   7      149.34      125.57      5.71 o 
   2  -4   7     3638.76     3679.91     66.24 o 
   3  -4   7     2125.23     2060.33     44.79 o 
   4  -4   7     1955.89     1920.01     37.83 o 
   5  -4   7     1845.11     1881.12     38.58 o 
   6  -4   7      859.67      763.69     28.22 o 
   7  -4   7      246.17      279.09     16.42 o 
   8  -4   7       10.29       12.00      6.57 o 
   9  -4   7       46.07       64.44     11.39 o 
  -9  -3   7       15.81       18.47      5.78 o 
  -8  -3   7        3.90       -3.90      4.14 o 
  -7  -3   7       19.35       21.98      4.97 o 
  -6  -3   7       17.53       20.39      4.28 o 
  -5  -3   7     1251.71     1200.81     27.15 o 
  -4  -3   7       98.36      101.31      4.79 o 
  -3  -3   7      234.37      219.91      9.64 o 
  -2  -3   7      309.22      312.15      9.64 o 
  -1  -3   7      404.45      364.62      7.87 o 
   0  -3   7      125.73      111.29      4.32 o 
   1  -3   7       67.01       70.00      4.28 o 
   2  -3   7     1818.11     1749.00     78.24 o 
   3  -3   7        5.30        6.89      2.56 o 
   4  -3   7     1838.52     1851.39     36.46 o 
   5  -3   7       59.06       55.26      4.88 o 
   6  -3   7      148.40      132.98     10.67 o 
   7  -3   7        6.20        6.26      5.54 o 
   8  -3   7       10.42        5.03      5.64 o 
   9  -3   7        4.34       11.29      8.11 o 
  -9  -2   7        0.08       -4.74      5.04 o 
  -8  -2   7       46.96       30.11      7.18 o 
  -7  -2   7      137.92      143.16      8.87 o 
  -6  -2   7      279.83      268.41     10.58 o 
  -5  -2   7      449.59      457.97     13.60 o 
  -4  -2   7      680.01      681.56     13.39 o 
  -3  -2   7      932.30      918.47     16.26 o 
  -2  -2   7     1470.79     1353.71     21.87 o 
  -1  -2   7      785.89      684.39     14.19 o 
   0  -2   7     3601.01     3626.86     54.56 o 
   1  -2   7     2451.93     2569.98     37.92 o 
   2  -2   7     2891.79     3061.03     77.06 o 
   3  -2   7     5089.52     5125.39     89.93 o 
   4  -2   7     2601.58     2621.99     49.15 o 
   5  -2   7      443.91      417.40     12.39 o 
   6  -2   7      274.07      266.16     14.67 o 
   7  -2   7      218.22      228.50     14.88 o 
   8  -2   7       28.29       33.14      8.31 o 
   9  -2   7       68.54       57.87     10.98 o 
  -9  -1   7        0.95        6.86      5.05 o 
  -8  -1   7        0.62        0.81      4.50 o 
  -7  -1   7      440.51      428.78     14.69 o 
  -6  -1   7        1.00        3.67      3.14 o 
  -5  -1   7      450.39      457.43     17.96 o 
  -4  -1   7       15.71       14.23      3.28 o 
  -3  -1   7      184.37      171.08      5.21 o 
  -2  -1   7       59.36       42.58      3.31 o 
  -1  -1   7      323.89      333.80      7.20 o 
   0  -1   7      770.52      780.33     26.15 o 
   1  -1   7       62.39       61.57      3.58 o 
   2  -1   7     2845.54     2832.20     61.94 o 
   3  -1   7        2.50        2.45      2.04 o 
   4  -1   7      206.69      196.71     10.52 o 
   5  -1   7       58.49       56.73      4.93 o 
   6  -1   7      121.94      128.77     11.39 o 
   7  -1   7        5.24       -4.51      4.51 o 
   8  -1   7       27.83       18.57      7.59 o 
   9  -1   7        6.86       10.98      7.80 o 
  -9   0   7       39.15       53.25     10.77 o 
  -8   0   7       61.30       58.57      6.56 o 
  -7   0   7      323.92      357.51     13.09 o 
  -6   0   7      303.42      275.87     10.45 o 
  -5   0   7      419.25      410.13     12.23 o 
  -4   0   7     1032.19     1041.06     18.12 o 
  -3   0   7       57.42       53.36      3.11 o 
  -2   0   7     1534.01     1498.03     23.59 o 
  -1   0   7      636.63      676.41     14.57 o 
   0   0   7     1967.86     1968.18     29.74 o 
   1   0   7     4627.23     4825.71     68.93 o 
   2   0   7     2766.30     2768.77     45.22 o 
   3   0   7      761.93      797.87     14.47 o 
   4   0   7     1085.84     1118.50     24.09 o 
   5   0   7      365.56      356.68     11.33 o 
   6   0   7      166.02      161.29     11.70 o 
   7   0   7      378.52      373.38     19.19 o 
   8   0   7       99.49      109.58     12.72 o 
  -9   1   7       39.71       46.99     10.26 o 
  -8   1   7        0.25       -4.72      4.72 o 
  -7   1   7       82.22      104.25     11.49 o 
  -6   1   7       44.55       54.89      7.80 o 
  -5   1   7      322.35      353.73     11.05 o 
  -4   1   7        4.93        5.32      1.88 o 
  -3   1   7      568.02      562.91     10.79 o 
  -2   1   7       82.55       82.13      4.56 o 
  -1   1   7      337.34      343.62      7.13 o 
   0   1   7     1507.50     1562.36     28.58 o 
   1   1   7        8.34        6.38      1.53 o 
   2   1   7      534.17      572.14     11.12 o 
   3   1   7        5.90        6.04      2.76 o 
   4   1   7      238.40      222.15     13.08 o 
   5   1   7       37.29       39.61      4.53 o 
   6   1   7      218.44      192.08     12.52 o 
   7   1   7        2.63        5.13      5.34 o 
   8   1   7        9.96       -2.77      7.49 o 
  -9   2   7       83.59      109.58     13.54 o 
  -8   2   7       33.30       34.27      8.11 o 
  -7   2   7      300.98      284.22     16.93 o 
  -6   2   7       70.28       82.60      9.75 o 
  -5   2   7        0.97       -0.02      4.21 o 
  -4   2   7      621.24      633.69     15.94 o 
  -3   2   7       71.80       81.99      5.21 o 
  -2   2   7      901.80      900.26     29.35 o 
  -1   2   7     1429.15     1444.47     41.76 o 
   0   2   7     4000.69     3976.36     70.00 o 
   1   2   7      517.06      569.88     12.88 o 
   2   2   7     2792.01     2999.59     70.85 o 
   3   2   7      581.07      616.70     15.11 o 
   4   2   7      814.01      802.96     19.14 o 
   5   2   7      812.12      807.51     19.84 o 
   6   2   7      341.17      319.31     16.83 o 
   7   2   7      187.03      194.74     13.85 o 
   8   2   7        7.45        4.62      6.87 o 
  -9   3   7        0.07       -6.05      6.05 o 
  -8   3   7        0.07        5.64      5.85 o 
  -7   3   7       49.91       67.31      9.54 o 
  -6   3   7        4.19        2.67      4.93 o 
  -5   3   7      302.69      293.41     10.12 o 
  -4   3   7       26.34       31.81      5.85 o 
  -3   3   7      585.95      601.26     23.09 o 
  -2   3   7       90.97       93.78      8.41 o 
  -1   3   7      515.10      576.74     21.03 o 
   0   3   7      437.09      436.28     17.34 o 
   1   3   7      150.27      160.25      5.84 o 
   2   3   7      207.27      232.94      7.83 o 
   3   3   7        4.12        0.24      2.39 o 
   4   3   7      338.48      326.90     14.98 o 
   5   3   7        3.56       -0.14      3.75 o 
   6   3   7       31.84       23.70      6.98 o 
   7   3   7        0.80       -2.77      6.26 o 
  -9   4   7       69.17       78.60     12.11 o 
  -8   4   7        3.59        3.08      6.16 o 
  -7   4   7       17.95       25.45      7.28 o 
  -6   4   7       81.87       85.16     10.06 o 
  -5   4   7       89.71       87.32      9.75 o 
  -4   4   7      302.26      299.20     15.80 o 
  -3   4   7      900.64      893.59     31.19 o 
  -2   4   7     2443.51     2334.47     65.97 o 
  -1   4   7      228.88      226.76     12.31 o 
   0   4   7     5043.95     5332.17    138.82 o 
   1   4   7      584.88      598.60     22.57 o 
   2   4   7     1663.75     1723.56     51.30 o 
   3   4   7      693.12      676.70     16.90 o 
   4   4   7     1059.35      999.68     34.27 o 
   5   4   7      212.55      227.27     13.34 o 
   6   4   7        1.67       -5.13      5.13 o 
   7   4   7      133.51      155.04     14.26 o 
  -9   5   7        1.16       -2.67      6.46 o 
  -8   5   7        1.04       -4.00      6.16 o 
  -7   5   7       28.33       30.17      7.70 o 
  -6   5   7        0.86        6.57      5.34 o 
  -5   5   7       34.28       30.58      6.87 o 
  -4   5   7        1.67       -1.64      4.10 o 
  -3   5   7      261.89      258.97     14.57 o 
  -2   5   7       32.18       31.60      6.26 o 
  -1   5   7      160.25      171.04     11.29 o 
   0   5   7      132.25      141.90     10.26 o 
   1   5   7       44.15       45.56      6.98 o 
   2   5   7      155.24      134.93     10.57 o 
   3   5   7        8.23        8.93      4.72 o 
   4   5   7       88.22       92.14      9.85 o 
  -8   6   7        0.03        9.54      6.77 o 
  -7   6   7       57.54       59.41      9.54 o 
  -6   6   7       50.52       56.33      8.93 o 
  -5   6   7      307.16      333.67     18.47 o 
  -4   6   7      423.96      466.24     21.85 o 
  -3   6   7      247.53      243.58     14.67 o 
  -2   6   7     2649.42     2678.71     76.85 o 
  -1   6   7      242.72      246.66     14.26 o 
   0   6   7     1312.73     1377.37     44.43 o 
   1   6   7      422.87      389.80     18.88 o 
   2   6   7     1571.99     1592.43     50.89 o 
   3   6   7       74.87      109.58     11.18 o 
   4   6   7       35.15       44.02      7.80 o 
   5   6   7      119.24      134.82     13.03 o 
  -8   7   7        6.45        2.05      7.18 o 
  -7   7   7        0.08       -2.87      7.08 o 
  -6   7   7       10.59        5.23      6.46 o 
  -5   7   7       29.22       36.32      8.52 o 
  -4   7   7        0.65        1.33      5.03 o 
  -3   7   7       57.83       65.26      8.62 o 
  -2   7   7       30.06       44.94      7.70 o 
  -1   7   7       23.76       40.02      7.49 o 
   0   7   7      125.98      138.52     11.49 o 
   1   7   7       74.22       80.34     10.06 o 
   2   7   7       95.65      114.92     11.80 o 
   3   7   7        7.05        5.03      5.75 o 
   4   7   7       55.96       51.51      8.93 o 
   5   7   7        0.28       -5.03      5.44 o 
  -8   8   7        1.17       12.11      8.52 o 
  -7   8   7       39.99       49.76     10.36 o 
  -6   8   7       12.47       26.57      8.41 o 
  -5   8   7       72.37       69.98     10.57 o 
  -4   8   7      441.40      448.28     22.88 o 
  -3   8   7       98.18      102.71     11.59 o 
  -2   8   7      422.37      457.00     22.16 o 
  -1   8   7      170.40      165.81     12.93 o 
   0   8   7     1054.59      993.22     37.25 o 
   1   8   7      104.78       97.58     11.29 o 
   2   8   7      222.71      205.00     14.78 o 
   3   8   7       77.67      105.68     12.52 o 
   4   8   7      175.77      180.69     14.78 o 
  -7   9   7       27.66       27.70      9.23 o 
  -6   9   7        0.37       -4.51      6.36 o 
  -5   9   7       29.41       41.55      9.54 o 
  -4   9   7        0.10       -5.13      5.54 o 
  -3   9   7       46.09       46.58      9.23 o 
  -2   9   7       39.96       51.20      9.54 o 
  -1   9   7       60.49       79.31     11.39 o 
   0   9   7       49.77       40.73      9.13 o 
   1   9   7        0.20        2.98      6.16 o 
   2   9   7       31.08       37.04      9.03 o 
   3   9   7        3.85        0.21      7.28 o 
  -6  10   7       24.80       22.47      9.34 o 
  -5  10   7       39.19       49.76     10.26 o 
  -4  10   7       34.24       32.63      9.75 o 
  -3  10   7       49.99       60.54     10.47 o 
  -2  10   7      416.58      389.28     22.37 o 
  -1  10   7      124.39      131.23     14.26 o 
   0  10   7      245.06      223.78     16.93 o 
   1  10   7       66.75       59.10     11.08 o 
   2  10   7      236.45      272.11     18.88 o 
  -5  11   7       32.62       37.04     10.88 o 
  -4  11   7        0.04       11.90      8.72 o 
  -3  11   7       49.88       48.22     10.36 o 
  -2  11   7        0.87        1.64      7.49 o 
  -1  11   7        0.32       -6.77      6.77 o 
   0  11   7        0.65        7.18      8.00 o 
   0 -14   8       22.41       38.99      9.44 o 
   1 -14   8       19.89       12.93      8.00 o 
   2 -14   8        1.35       -5.54      5.54 o 
   3 -14   8       56.71       57.05     11.08 o 
   4 -14   8        1.60       -6.05      6.36 o 
  -2 -13   8        3.57        0.21      6.46 o 
  -1 -13   8       59.19       67.31     10.88 o 
   0 -13   8        0.33        8.82      6.98 o 
   1 -13   8       89.16       90.19     11.59 o 
   2 -13   8       13.09        2.98      6.26 o 
   3 -13   8      119.73      120.46     13.54 o 
   4 -13   8      145.86      156.47     14.67 o 
   5 -13   8       53.68       51.51      9.85 o 
  -4 -12   8       21.52       16.52      8.82 o 
  -3 -12   8        0.84        1.85      6.67 o 
  -2 -12   8       98.52      142.62     14.36 o 
  -1 -12   8       11.20       -0.82      6.05 o 
   0 -12   8        8.32        4.72      6.16 o 
   1 -12   8       27.06       18.78      6.98 o 
   2 -12   8        5.20        2.87      5.44 o 
   3 -12   8      121.66      130.00     13.03 o 
   4 -12   8       52.14       62.28     10.06 o 
   5 -12   8        2.56        9.95      6.67 o 
   6 -12   8       53.14       43.40      8.93 o 
  -5 -11   8       29.43       19.80      8.31 o 
  -4 -11   8       10.42       12.83      7.18 o 
  -3 -11   8       67.11       45.25      9.03 o 
  -2 -11   8        5.45       10.57      6.16 o 
  -1 -11   8      144.21      146.01     12.21 o 
   0 -11   8        7.78        0.00      5.03 o 
   1 -11   8      188.42      186.33     13.85 o 
   2 -11   8      416.39      403.34     19.91 o 
   3 -11   8      335.34      335.11     18.37 o 
   4 -11   8        4.23       -1.44      5.03 o 
   5 -11   8        7.34       10.16      5.64 o 
   6 -11   8       42.49       45.15      9.13 o 
   7 -11   8        0.78        4.72      6.77 o 
  -5 -10   8        2.05       -2.36      7.18 o 
  -4 -10   8      102.18      120.15     13.03 o 
  -3 -10   8        6.03       10.57      6.26 o 
  -2 -10   8       39.40       54.89      8.72 o 
  -1 -10   8       20.07       22.88      6.36 o 
   0 -10   8        0.85       -1.23      4.31 o 
   1 -10   8      383.94      382.72     18.88 o 
   2 -10   8      445.38      420.58     19.70 o 
   3 -10   8       10.56        9.54      5.34 o 
   4 -10   8       80.57       73.57      9.54 o 
   5 -10   8       18.52       25.96      6.87 o 
   6 -10   8        0.66        7.70      5.75 o 
   7 -10   8       22.66       30.06      8.21 o 
  -6  -9   8       14.59       11.70      7.80 o 
  -5  -9   8       57.04       56.95      9.95 o 
  -4  -9   8       20.61       30.78      7.70 o 
  -3  -9   8      121.70      100.86     10.98 o 
  -2  -9   8        5.90       -2.77      4.93 o 
  -1  -9   8      452.89      475.68     21.03 o 
   0  -9   8      548.55      531.70     22.57 o 
   1  -9   8     1146.52     1209.51     39.40 o 
   2  -9   8       16.91       21.85      5.95 o 
   3  -9   8      145.34      173.30     12.00 o 
   4  -9   8       90.29      105.68     10.47 o 
   5  -9   8       23.57       33.14      7.08 o 
   6  -9   8      103.40      103.22     11.18 o 
   7  -9   8       26.81       18.47      7.08 o 
   8  -9   8       32.87       31.81      8.93 o 
  -7  -8   8        0.01       -3.28      7.28 o 
  -6  -8   8       94.28      102.19     12.42 o 
  -5  -8   8        0.36        0.31      5.34 o 
  -4  -8   8      162.86      146.11     11.80 o 
  -3  -8   8        6.05        3.18      4.41 o 
  -2  -8   8      169.46      185.20     12.42 o 
  -1  -8   8     1139.49     1112.55     36.42 o 
   0  -8   8     1503.15     1475.46     45.04 o 
   1  -8   8      242.78      241.63     13.75 o 
   2  -8   8        0.33       -2.26      3.80 o 
   3  -8   8      318.38      341.98     16.62 o 
   4  -8   8        0.28       -3.59      3.59 o 
   5  -8   8      203.73      167.45     12.00 o 
   6  -8   8       16.76       28.42      7.08 o 
   7  -8   8       12.17       19.49      6.98 o 
   8  -8   8        3.20        3.18      6.46 o 
  -7  -7   8        3.62       -1.54      6.57 o 
  -6  -7   8       62.57       50.99      8.93 o 
  -5  -7   8       12.18        8.00      5.95 o 
  -4  -7   8       79.02       92.75     10.16 o 
  -3  -7   8      386.49      379.43     17.96 o 
  -2  -7   8      661.75      669.80     25.24 o 
  -1  -7   8     3737.33     3488.26     91.73 o 
   0  -7   8      121.90      110.43      6.85 o 
   1  -7   8      948.44      884.52     21.25 o 
   2  -7   8       98.82      103.55      6.41 o 
   3  -7   8      552.77      542.55     15.45 o 
   4  -7   8      303.06      324.04     13.39 o 
   5  -7   8      265.11      223.55      9.61 o 
   6  -7   8      119.49      135.44     12.11 o 
   7  -7   8       40.99       29.24      7.49 o 
   8  -7   8      109.51      119.64     13.34 o 
  -8  -6   8       26.70       31.50      9.23 o 
  -7  -6   8        0.12        1.33      6.16 o 
  -6  -6   8       82.04       84.96     10.77 o 
  -5  -6   8       11.57        5.85      5.64 o 
  -4  -6   8      469.76      490.14     21.14 o 
  -3  -6   8      657.18      688.89     25.65 o 
  -2  -6   8     3047.06     2966.77     56.12 o 
  -1  -6   8      516.04      514.03     17.03 o 
   0  -6   8      337.88      305.83     11.34 o 
   1  -6   8      688.79      689.46     17.36 o 
   2  -6   8       16.47       14.61      3.33 o 
   3  -6   8     1142.98     1167.49     26.01 o 
   4  -6   8        5.56        5.39      3.59 o 
   5  -6   8       78.18       84.17      6.57 o 
   6  -6   8       30.98       22.52      4.46 o 
   7  -6   8       16.11       24.52      6.98 o 
   8  -6   8        0.23       -1.74      6.46 o 
  -8  -5   8       51.25       43.14      8.26 o 
  -7  -5   8        2.72       -2.14      4.04 o 
  -6  -5   8      188.25      182.77      9.36 o 
  -5  -5   8       24.34       14.64      4.41 o 
  -4  -5   8     1476.16     1507.91     32.72 o 
  -3  -5   8     3408.36     3428.14     52.28 o 
  -2  -5   8      520.53      543.59     11.73 o 
  -1  -5   8     1294.98     1273.13     26.98 o 
   0  -5   8      493.64      461.56     17.19 o 
   1  -5   8     1723.64     1707.45     34.09 o 
   2  -5   8      342.99      352.17     10.98 o 
   3  -5   8     1617.50     1632.22     33.41 o 
   4  -5   8      249.37      250.94      9.54 o 
   5  -5   8      310.98      305.22     19.29 o 
   6  -5   8      180.61      192.58      9.29 o 
   7  -5   8       28.11       19.08      6.87 o 
   8  -5   8       40.15       79.01     10.98 o 
  -8  -4   8       17.65       22.83     11.49 o 
  -7  -4   8        9.94        3.98      4.10 o 
  -6  -4   8      106.77      112.91     14.52 o 
  -5  -4   8      296.20      309.07     11.43 o 
  -4  -4   8     1882.37     1862.82     30.79 o 
  -3  -4   8      145.95      147.04      6.39 o 
  -2  -4   8      654.99      620.24     12.50 o 
  -1  -4   8      619.02      585.63     11.60 o 
   0  -4   8      379.02      355.63      7.87 o 
   1  -4   8     1599.82     1575.61     31.59 o 
   2  -4   8       99.42      110.19      5.81 o 
   3  -4   8      775.78      774.69     24.93 o 
   4  -4   8       13.69       10.40      3.26 o 
   5  -4   8      235.84      265.40      9.97 o 
   6  -4   8       14.52        9.54      5.13 o 
   7  -4   8       64.30       66.18      9.64 o 
   8  -4   8        2.87        5.03      5.95 o 
  -8  -3   8       36.26       34.75      6.36 o 
  -7  -3   8        0.60        2.95      5.03 o 
  -6  -3   8      653.64      640.97     18.27 o 
  -5  -3   8      907.27      892.54     22.07 o 
  -4  -3   8      328.19      326.34      8.65 o 
  -3  -3   8      547.21      543.64     11.51 o 
  -2  -3   8      820.61      741.97     16.51 o 
  -1  -3   8      676.67      679.65     13.01 o 
   0  -3   8     1442.66     1442.41     22.99 o 
   1  -3   8     3622.24     3778.84     67.68 o 
   2  -3   8      500.08      501.42     13.19 o 
   3  -3   8     1282.15     1309.79     27.46 o 
   4  -3   8      503.28      474.88     14.42 o 
   5  -3   8      471.44      457.72     13.56 o 
   6  -3   8      124.79      124.15     11.39 o 
   7  -3   8      101.72       88.45     10.47 o 
   8  -3   8       69.88       94.91     11.90 o 
  -9  -2   8       10.35        0.38     10.26 o 
  -8  -2   8       42.23       46.14      6.89 o 
  -7  -2   8       96.72      124.03      8.88 o 
  -6  -2   8      486.40      483.77     15.15 o 
  -5  -2   8        7.37        4.80      3.19 o 
  -4  -2   8      719.84      698.10     13.87 o 
  -3  -2   8      373.07      351.34      8.47 o 
  -2  -2   8      372.98      343.62      8.05 o 
  -1  -2   8     1501.70     1509.11     24.14 o 
   0  -2   8     1322.53     1452.57     23.10 o 
   1  -2   8     1622.02     1674.05     26.02 o 
   2  -2   8       87.46       94.18      6.67 o 
   3  -2   8     1176.06     1176.72     35.50 o 
   4  -2   8      340.36      340.66     10.88 o 
   5  -2   8      648.90      662.71     17.30 o 
   6  -2   8        1.60       -4.21      4.31 o 
   7  -2   8      130.74      153.80     13.85 o 
   8  -2   8        2.44       -6.57      6.57 o 
  -9  -1   8        7.11        1.95      7.18 o 
  -8  -1   8      104.41      121.59     13.34 o 
  -7  -1   8      104.60      103.85      7.98 o 
  -6  -1   8       40.93       41.03      5.35 o 
  -5  -1   8       67.20       67.08      7.39 o 
  -4  -1   8      103.38       97.48      4.57 o 
  -3  -1   8      585.08      585.74     11.67 o 
  -2  -1   8     1849.14     1834.88     28.70 o 
  -1  -1   8     3503.61     3720.80     54.27 o 
   0  -1   8     1395.98     1519.68     24.28 o 
   1  -1   8     3592.67     3516.66     51.39 o 
   2  -1   8     1297.35     1307.16     26.67 o 
   3  -1   8     1662.51     1694.43     69.05 o 
   4  -1   8      651.00      622.88     25.39 o 
   5  -1   8      881.51      916.26     21.80 o 
   6  -1   8      269.52      255.49     14.88 o 
   7  -1   8       84.44       88.86     10.77 o 
   8  -1   8      187.73      203.16     15.70 o 
  -9   0   8       36.40       34.27      8.93 o 
  -8   0   8       96.20      129.59     13.85 o 
  -7   0   8        9.34       11.59      6.46 o 
  -6   0   8      493.28      482.55     22.06 o 
  -5   0   8       13.31       15.02      3.50 o 
  -4   0   8      479.81      486.93     10.60 o 
  -3   0   8      582.24      547.45     11.02 o 
  -2   0   8     1609.05     1615.71     25.55 o 
  -1   0   8      830.13      806.42     14.15 o 
   0   0   8      933.37      911.42     15.59 o 
   1   0   8     1336.16     1348.24     21.79 o 
   2   0   8      521.97      554.30     25.12 o 
   3   0   8     1013.22     1045.06     46.22 o 
   4   0   8      139.79      148.21      6.93 o 
   5   0   8      542.09      577.82     18.31 o 
   6   0   8        0.56        0.10      4.41 o 
   7   0   8      134.20      156.16     12.52 o 
   8   0   8        7.20        8.11      6.67 o 
  -9   1   8        5.27        6.67      7.70 o 
  -8   1   8       15.55       14.16      7.28 o 
  -7   1   8        5.91        8.00      6.36 o 
  -6   1   8       92.49      112.76     11.18 o 
  -5   1   8      235.50      238.25     14.06 o 
  -4   1   8      487.11      504.07     13.90 o 
  -3   1   8     2355.24     2456.16     47.30 o 
  -2   1   8     1114.32     1154.34     24.74 o 
  -1   1   8     3956.19     3819.22     84.08 o 
   0   1   8      502.10      526.02     10.18 o 
   1   1   8     3168.60     3254.31     48.13 o 
   2   1   8      828.59      848.57     15.34 o 
   3   1   8     1730.18     1747.62     88.29 o 
   4   1   8      557.96      559.35     15.12 o 
   5   1   8      526.16      506.24     19.24 o 
   6   1   8      617.46      615.22     24.93 o 
   7   1   8       66.53       60.84      9.03 o 
   8   1   8       26.17       29.96      9.23 o 
  -9   2   8       18.92       23.29      8.82 o 
  -8   2   8       59.34       64.64     10.88 o 
  -7   2   8        5.87       -2.98      5.03 o 
  -6   2   8      172.51      191.67     13.65 o 
  -5   2   8       24.94       30.58      6.57 o 
  -4   2   8      808.84      814.32     19.69 o 
  -3   2   8      186.87      191.27     18.37 o 
  -2   2   8     1412.49     1398.94     29.41 o 
  -1   2   8      155.10      162.12      9.54 o 
   0   2   8      456.31      488.60     18.37 o 
   1   2   8      577.40      643.23     22.37 o 
   2   2   8      391.03      380.53      8.85 o 
   3   2   8      552.99      562.76     12.04 o 
   4   2   8       54.25       59.72      5.43 o 
   5   2   8      496.55      492.82     14.58 o 
   6   2   8       37.91       27.60      7.18 o 
   7   2   8       18.91       -1.33      6.57 o 
  -9   3   8        3.51       -3.69      7.39 o 
  -8   3   8       77.30       74.29     10.98 o 
  -7   3   8        4.57        9.95      6.05 o 
  -6   3   8      216.27      238.66     15.49 o 
  -5   3   8      426.13      418.19     13.07 o 
  -4   3   8      299.14      321.99     11.04 o 
  -3   3   8     1079.17     1056.93     35.30 o 
  -2   3   8       65.70       71.41      7.59 o 
  -1   3   8     2147.47     2116.53     60.13 o 
   0   3   8        1.93        0.72      3.08 o 
   1   3   8     1724.78     1775.06     51.51 o 
   2   3   8      492.12      502.87     19.80 o 
   3   3   8     1252.61     1166.72     37.14 o 
   4   3   8      854.23      823.58     20.28 o 
   5   3   8      487.87      457.47     14.39 o 
   6   3   8      162.88      185.51     13.13 o 
   7   3   8        5.24       -5.34      5.85 o 
  -9   4   8        3.87       10.88      8.21 o 
  -8   4   8        0.76        0.72      6.77 o 
  -7   4   8        9.97       12.83      6.16 o 
  -6   4   8      194.48      183.97     13.85 o 
  -5   4   8      110.29      114.86      7.29 o 
  -4   4   8      703.61      667.55     26.68 o 
  -3   4   8       43.52       58.90      8.00 o 
  -2   4   8      370.48      389.39     17.75 o 
  -1   4   8      101.44      105.68      9.03 o 
   0   4   8      574.44      595.83     22.88 o 
   1   4   8      465.10      494.35     20.21 o 
   2   4   8      319.84      298.58     14.98 o 
   3   4   8      578.58      563.20     22.98 o 
   4   4   8      142.15      101.99     10.16 o 
   5   4   8      145.00      152.57     12.62 o 
  -8   5   8       74.54       72.75     11.29 o 
  -7   5   8       12.14       15.39      7.18 o 
  -6   5   8       98.06      108.76     12.62 o 
  -5   5   8      131.03      142.52     12.11 o 
  -4   5   8       78.46       91.11     10.57 o 
  -3   5   8      296.80      287.81     15.70 o 
  -2   5   8       44.94       39.71      6.98 o 
  -1   5   8      947.00      899.74     31.81 o 
   0   5   8      183.61      185.71     12.31 o 
   1   5   8     1425.07     1430.52     45.35 o 
   2   5   8      792.58      701.82     27.09 o 
   3   5   8     1359.72     1246.34     41.66 o 
   4   5   8      193.48      203.06     13.65 o 
  -8   6   8       29.80       17.44      8.52 o 
  -7   6   8       51.64       55.10      9.54 o 
  -6   6   8      267.92      232.81     16.01 o 
  -5   6   8       52.75       51.82      8.93 o 
  -4   6   8       63.05       59.31      9.03 o 
  -3   6   8       32.43       41.86      7.70 o 
  -2   6   8      455.08      466.65     21.55 o 
  -1   6   8      216.80      213.01     13.75 o 
   0   6   8      321.52      336.54     17.96 o 
   1   6   8      429.29      392.77     19.60 o 
   2   6   8      241.35      235.27     14.67 o 
   3   6   8      166.24      165.40     12.72 o 
   4   6   8        6.66        0.10      5.85 o 
  -8   7   8       50.06       61.46     11.18 o 
  -7   7   8       27.00       39.09      9.03 o 
  -6   7   8      107.63      104.66     13.03 o 
  -5   7   8       32.30       30.99      8.21 o 
  -4   7   8        0.52        2.15      5.23 o 
  -3   7   8      161.62      151.14     12.72 o 
  -2   7   8      124.81      115.23     11.80 o 
  -1   7   8      891.58      902.92     34.27 o 
   0   7   8      536.03      527.18     24.42 o 
   1   7   8     1096.21      961.61     36.01 o 
   2   7   8       87.83      123.95     12.42 o 
   3   7   8      324.79      298.38     18.26 o 
   4   7   8       52.89       67.41     10.16 o 
  -7   8   8        0.40       -0.31      7.18 o 
  -6   8   8        3.67        7.39      6.57 o 
  -5   8   8        1.40       -1.54      6.36 o 
  -4   8   8      138.66      158.11     14.47 o 
  -3   8   8       14.47       17.44      7.18 o 
  -2   8   8      186.77      204.80     15.29 o 
  -1   8   8      194.61      184.59     14.36 o 
   0   8   8      151.76      158.42     13.65 o 
   1   8   8      106.54      117.17     12.62 o 
   2   8   8       31.71       18.98      7.39 o 
   3   8   8       70.96       84.96     11.70 o 
   4   8   8        0.65        0.00      6.57 o 
  -6   9   8        6.99       -1.95      7.90 o 
  -5   9   8        6.07        4.10      7.08 o 
  -4   9   8       91.05       76.54     11.80 o 
  -3   9   8      256.80      263.39     18.16 o 
  -2   9   8      222.29      196.80     15.80 o 
  -1   9   8      388.44      367.43     21.34 o 
   0   9   8       38.87       48.12      9.54 o 
   1   9   8      236.94      222.14     16.42 o 
   2   9   8        7.10       11.49      7.18 o 
   3   9   8       81.29       70.28     12.62 o 
  -5  10   8        3.99        0.51      8.31 o 
  -4  10   8       86.52      103.84     14.26 o 
  -3  10   8       20.49       13.44      7.70 o 
  -2  10   8      104.95      110.92     14.06 o 
  -1  10   8       57.46       55.41     10.98 o 
   0  10   8       79.86      108.86     14.06 o 
   1  10   8       47.37       41.04     10.77 o 
  -2  11   8       18.63       32.01      9.95 o 
   0 -14   9       43.58       40.84     10.47 o 
   1 -14   9        0.02        0.92      7.28 o 
   2 -14   9       39.29       34.37      9.23 o 
   3 -14   9        2.09       -3.28      6.77 o 
  -1 -13   9        0.31       -4.31      7.08 o 
   0 -13   9       12.45       13.34      6.98 o 
   1 -13   9       67.49       66.28     11.08 o 
   2 -13   9       43.56       57.36     10.16 o 
   3 -13   9      129.93      147.96     14.36 o 
   4 -13   9       95.59      109.68     12.83 o 
   5 -13   9       13.37        9.85      7.90 o 
  -3 -12   9        1.13       -3.28      6.77 o 
  -2 -12   9        6.57       -1.95      5.64 o 
  -1 -12   9        1.30        0.51      6.46 o 
   0 -12   9       89.88       90.39     11.59 o 
   1 -12   9        7.49        6.57      6.36 o 
   2 -12   9       99.47      112.56     12.11 o 
   3 -12   9        8.24        6.98      6.16 o 
   4 -12   9       14.97       10.06      6.36 o 
   5 -12   9        0.09       -1.23      6.57 o 
   6 -12   9        3.00       -6.46      6.46 o 
  -4 -11   9        3.04        4.31      7.08 o 
  -3 -11   9        1.53       -3.49      5.95 o 
  -2 -11   9       20.59        9.95      6.67 o 
  -1 -11   9      224.02      238.45     16.21 o 
   0 -11   9       85.64      100.76     11.70 o 
   1 -11   9      470.07      469.62     22.47 o 
   2 -11   9      153.18      162.32     12.93 o 
   3 -11   9        3.22        5.85      5.54 o 
   4 -11   9      121.59      141.59     13.44 o 
   5 -11   9       45.24       35.30      8.21 o 
   6 -11   9       41.37       52.02      9.85 o 
  -5 -10   9        0.12       -5.64      6.87 o 
  -4 -10   9        0.07       10.06      6.57 o 
  -3 -10   9        6.00        4.82      6.36 o 
  -2 -10   9      139.89      142.62     13.13 o 
  -1 -10   9        1.41       -2.98      4.82 o 
   0 -10   9      331.87      352.86     18.88 o 
   1 -10   9       48.88       43.20      7.90 o 
   2 -10   9       57.09       63.51      8.72 o 
   3 -10   9        2.15       -2.15      4.41 o 
   4 -10   9      143.11      150.83     12.11 o 
   5 -10   9       67.13       46.17      8.72 o 
   6 -10   9       26.41       20.93      7.28 o 
   7 -10   9       51.00       41.86     10.06 o 
  -6  -9   9        9.78        9.64      7.80 o 
  -5  -9   9        0.97        1.13      6.46 o 
  -4  -9   9       13.14       19.70      6.77 o 
  -3  -9   9      303.13      319.51     17.96 o 
  -2  -9   9       21.11       28.42      6.67 o 
  -1  -9   9      609.70      601.88     25.04 o 
   0  -9   9      115.74      138.11     12.31 o 
   1  -9   9      106.07      107.12     10.77 o 
   2  -9   9      223.92      232.91     14.16 o 
   3  -9   9      163.11      157.40     11.90 o 
   4  -9   9      136.87      154.93     11.90 o 
   5  -9   9        1.76        2.46      5.03 o 
   6  -9   9       93.36       70.90      9.85 o 
   7  -9   9        4.33        1.64      6.16 o 
  -6  -8   9       10.62       10.77      7.08 o 
  -5  -8   9       20.95       10.57      6.67 o 
  -4  -8   9       32.66       20.73      6.77 o 
  -3  -8   9        0.09       -1.03      4.82 o 
  -2  -8   9      501.25      450.44     20.73 o 
  -1  -8   9       11.41       10.26      5.34 o 
   0  -8   9       58.92       62.90      8.41 o 
   1  -8   9        0.59       -2.60      5.39 o 
   2  -8   9      621.22      608.15     17.30 o 
   3  -8   9       46.36       45.16      5.35 o 
   4  -8   9      220.75      207.12     12.36 o 
   5  -8   9      148.36      139.44     11.39 o 
   6  -8   9       33.83       25.45      7.18 o 
   7  -8   9       15.63       18.57      6.98 o 
   8  -8   9        4.60       -2.77      7.08 o 
  -7  -7   9        2.92       -4.51      7.18 o 
  -6  -7   9        2.12        6.05      6.57 o 
  -5  -7   9      186.91      193.72     13.95 o 
  -4  -7   9        1.11       -4.62      4.62 o 
  -3  -7   9     1036.46      950.12     33.24 o 
  -2  -7   9       16.09       15.49      5.85 o 
  -1  -7   9      274.74      253.04     10.05 o 
   0  -7   9      349.21      373.11     12.33 o 
   1  -7   9      409.02      397.42     12.90 o 
   2  -7   9      325.06      371.09     12.47 o 
   3  -7   9       21.76       23.54      4.18 o 
   4  -7   9      624.51      613.73     17.41 o 
   5  -7   9       59.84       73.48      6.57 o 
   6  -7   9      149.12      148.48     11.59 o 
   7  -7   9       19.88       19.19      7.28 o 
   8  -7   9        0.24       -6.77      6.77 o 
  -7  -6   9       32.69       25.24      8.52 o 
  -6  -6   9        3.36       -2.56      4.82 o 
  -5  -6   9       37.21       37.71      5.37 o 
  -4  -6   9       43.51       52.90      5.68 o 
  -3  -6   9       22.21       15.41      3.39 o 
  -2  -6   9        1.01       -0.28      4.57 o 
  -1  -6   9        3.18        6.86      3.11 o 
   0  -6   9      835.16      825.22     20.12 o 
   1  -6   9        9.25        7.78      3.64 o 
   2  -6   9     1009.50      956.60     22.65 o 
   3  -6   9      121.99      135.48      7.29 o 
   4  -6   9      358.15      338.43     19.85 o 
   5  -6   9       78.82       94.25      7.18 o 
   6  -6   9       29.86       22.83      4.68 o 
   7  -6   9        0.65       -2.26      5.44 o 
   8  -6   9        0.15       -6.36      6.36 o 
  -8  -5   9        2.19        2.26      6.72 o 
  -7  -5   9       56.29       61.98      7.36 o 
  -6  -5   9       26.45       22.02      6.46 o 
  -5  -5   9      691.82      663.97     18.86 o 
  -4  -5   9       44.45       44.54      4.16 o 
  -3  -5   9       12.81        7.23      3.06 o 
  -2  -5   9      227.28      223.55      7.87 o 
  -1  -5   9     1013.98      980.17     17.83 o 
   0  -5   9      465.53      451.45     13.00 o 
   1  -5   9      553.99      580.99     15.53 o 
   2  -5   9     1492.08     1570.13     32.71 o 
   3  -5   9      223.86      212.19      8.89 o 
   4  -5   9      771.52      864.05     21.40 o 
   5  -5   9       42.39       42.87      5.07 o 
   6  -5   9        2.63       -0.35      3.47 o 
   7  -5   9       64.59       89.16     11.29 o 
   8  -5   9      108.72      115.12     14.36 o 
  -8  -4   9        1.74       -4.97      4.97 o 
  -7  -4   9       33.74       45.82      6.35 o 
  -6  -4   9        9.85        9.35      4.16 o 
  -5  -4   9       28.26       24.58      4.46 o 
  -4  -4   9      107.21      103.93      5.42 o 
  -3  -4   9      107.35      104.48      5.15 o 
  -2  -4   9      547.07      544.73     17.44 o 
  -1  -4   9      186.34      182.33      7.04 o 
   0  -4   9      951.85      900.25     20.51 o 
   1  -4   9      162.78      142.70      6.83 o 
   2  -4   9     1527.59     1546.76     31.91 o 
   3  -4   9      150.46      151.45      7.20 o 
   4  -4   9      294.55      288.00     10.44 o 
   5  -4   9       19.53       15.22      3.99 o 
   6  -4   9       45.18       33.76      7.28 o 
   7  -4   9      124.54      159.96     13.34 o 
   8  -4   9       38.43       24.52      8.21 o 
  -8  -3   9       22.45       25.93      6.24 o 
  -7  -3   9      250.92      277.52     12.15 o 
  -6  -3   9        3.38       14.74      8.82 o 
  -5  -3   9        0.70       -2.63      2.63 o 
  -4  -3   9       52.57       49.24      4.08 o 
  -3  -3   9     1130.60     1207.18     21.18 o 
  -2  -3   9      520.90      472.17     10.33 o 
  -1  -3   9     1193.74     1230.17     25.51 o 
   0  -3   9     1115.26     1045.75     22.55 o 
   1  -3   9     1202.72     1203.06     26.22 o 
   2  -3   9     1383.00     1425.89     44.02 o 
   3  -3   9       56.14       66.86      5.28 o 
   4  -3   9       72.02       75.46      5.80 o 
   5  -3   9      344.37      355.55     12.22 o 
   6  -3   9      382.28      409.39     19.70 o 
   7  -3   9       29.34       38.07      9.03 o 
   8  -3   9       23.80       19.19      8.00 o 
  -8  -2   9       29.51       23.29      8.00 o 
  -7  -2   9       28.89       19.62      5.64 o 
  -6  -2   9       20.48       14.10      4.24 o 
  -5  -2   9      265.21      268.40     10.28 o 
  -4  -2   9      380.93      388.71      9.68 o 
  -3  -2   9      139.38      126.59      6.10 o 
  -2  -2   9      451.03      445.19      9.75 o 
  -1  -2   9      397.77      374.82      8.47 o 
   0  -2   9     1373.06     1368.44     38.04 o 
   1  -2   9      149.13      142.64      6.31 o 
   2  -2   9      747.97      782.08     23.86 o 
   3  -2   9      119.43      133.67      9.13 o 
   4  -2   9       31.72       32.98      4.35 o 
   5  -2   9      181.51      191.01     18.57 o 
   6  -2   9      241.91      232.91     14.57 o 
   7  -2   9      118.51      122.20     12.42 o 
   8  -2   9       13.75       20.21      8.21 o 
  -8  -1   9        1.67       -0.51      6.36 o 
  -7  -1   9        7.66        7.59      5.85 o 
  -6  -1   9        1.22        6.46      5.03 o 
  -5  -1   9      532.41      534.88     22.68 o 
  -4  -1   9       73.03       69.04      7.95 o 
  -3  -1   9      895.24      887.34     16.30 o 
  -2  -1   9      768.90      724.90     13.68 o 
  -1  -1   9     2147.42     2103.06     32.50 o 
   0  -1   9     1097.16     1088.42     18.42 o 
   1  -1   9      602.03      630.23     15.19 o 
   2  -1   9      115.82      108.57     11.34 o 
   3  -1   9      342.39      323.80     10.53 o 
   4  -1   9      869.01      887.29     21.28 o 
   5  -1   9      157.79      140.81      7.47 o 
   6  -1   9      199.11      203.47     13.54 o 
   7  -1   9       11.60        9.75      6.98 o 
   8  -1   9       16.49        5.03      7.39 o 
  -8   0   9        8.46        6.16      7.08 o 
  -7   0   9      122.73      159.55     14.47 o 
  -6   0   9       39.65       51.30      8.52 o 
  -5   0   9       20.61       14.06      5.23 o 
  -4   0   9      262.38      291.42     10.18 o 
  -3   0   9       52.41       55.01      5.34 o 
  -2   0   9      835.96      872.98     20.24 o 
  -1   0   9      178.12      175.46      7.12 o 
   0   0   9     1385.26     1374.72     30.67 o 
   1   0   9      414.10      385.32      8.48 o 
   2   0   9       24.87       16.48      3.20 o 
   3   0   9      439.33      430.57     12.49 o 
   4   0   9      672.52      677.56     17.58 o 
   5   0   9      168.61      171.92      8.27 o 
   6   0   9      107.75      122.31     11.49 o 
   7   0   9       90.67       93.06     11.18 o 
  -8   1   9        2.10        2.67      6.46 o 
  -7   1   9       54.02       52.43      9.34 o 
  -6   1   9        0.20       -1.85      4.62 o 
  -5   1   9      573.49      609.37     25.24 o 
  -4   1   9      187.11      182.26      8.12 o 
  -3   1   9     1591.79     1493.87     31.50 o 
  -2   1   9      895.60      948.68     22.42 o 
  -1   1   9     1967.28     1951.14     38.78 o 
   0   1   9      145.77      129.08      6.21 o 
   1   1   9        5.66       -0.92      2.36 o 
   2   1   9     1553.50     1509.87     41.71 o 
   3   1   9      806.40      782.53     18.93 o 
   4   1   9      464.95      481.55     14.13 o 
   5   1   9      143.99      130.56      7.51 o 
   6   1   9      104.47      103.63     10.88 o 
   7   1   9        0.20        0.00      5.95 o 
  -8   2   9        9.49        5.75      6.77 o 
  -7   2   9        9.80       13.95      7.18 o 
  -6   2   9        0.95        8.11      5.85 o 
  -5   2   9       40.78       44.12      8.11 o 
  -4   2   9      426.59      443.92     15.90 o 
  -3   2   9      241.99      255.13      9.71 o 
  -2   2   9     1441.65     1385.95     52.12 o 
  -1   2   9      282.71      264.98      9.50 o 
   0   2   9      350.03      345.98     11.10 o 
   1   2   9      497.20      506.39     14.83 o 
   2   2   9     1321.82     1260.30     46.43 o 
   3   2   9      255.02      257.54     14.36 o 
   4   2   9      543.18      524.84     18.26 o 
   5   2   9      104.33      108.60      8.88 o 
   6   2   9        7.68       -5.95      5.95 o 
   7   2   9       82.51       84.44     11.29 o 
  -8   3   9        9.52        4.82      7.08 o 
  -7   3   9       83.31       94.50     11.59 o 
  -6   3   9       38.47       34.27      7.59 o 
  -5   3   9      534.94      510.77     23.19 o 
  -4   3   9      430.08      448.67     13.93 o 
  -3   3   9     1157.63     1157.62     26.53 o 
  -2   3   9      138.94      133.28     10.26 o 
  -1   3   9      202.15      193.62     11.49 o 
   0   3   9      887.29      868.45     29.55 o 
   1   3   9      958.67      993.63     32.83 o 
   2   3   9      537.75      545.55     21.34 o 
   3   3   9      662.73      646.00     25.55 o 
   4   3   9      150.86      159.55     12.00 o 
   5   3   9        2.76        3.49      5.95 o 
  -8   4   9       11.41        5.85      6.77 o 
  -7   4   9       68.16       58.38     10.47 o 
  -6   4   9       36.97       38.37      8.41 o 
  -5   4   9      248.96      255.17     10.64 o 
  -4   4   9      483.40      481.78     21.34 o 
  -3   4   9        8.88        9.03      5.03 o 
  -2   4   9      186.88      196.49     12.62 o 
  -1   4   9      272.78      274.26     14.78 o 
   0   4   9     1349.90     1307.80     41.76 o 
   1   4   9      118.24      110.20      9.54 o 
   2   4   9      945.44      877.48     30.99 o 
   4   4   9      126.49      135.13     13.03 o 
   5   4   9      115.26      160.27     14.57 o 
  -8   5   9       14.19       10.26      8.21 o 
  -7   5   9       61.06       70.08     11.18 o 
  -6   5   9      103.89      125.38     13.54 o 
  -5   5   9      208.85      212.49     14.78 o 
  -4   5   9       26.66       21.75      6.87 o 
  -3   5   9       97.81      128.15     12.11 o 
  -2   5   9      127.23      135.75     10.98 o 
  -1   5   9      529.83      527.29     22.57 o 
   0   5   9      333.60      311.71     16.52 o 
   1   5   9      764.00      761.12     29.24 o 
   2   5   9      132.42      129.80     10.77 o 
   3   5   9       84.16       91.32     10.57 o 
   5   5   9       17.94        1.13      7.90 o 
  -7   6   9       85.38       89.98     12.93 o 
  -6   6   9       27.84       30.27      8.11 o 
  -5   6   9        0.16       -2.15      5.34 o 
  -4   6   9        0.35       -0.82      5.75 o 
  -3   6   9      151.69      157.40     12.83 o 
  -2   6   9      249.32      257.44     15.80 o 
  -1   6   9        7.11        2.77      5.34 o 
   0   6   9      641.46      612.96     26.06 o 
   1   6   9        7.66       10.67      5.85 o 
   2   6   9      262.75      277.03     16.62 o 
   3   6   9       94.40      110.40     11.39 o 
  -7   7   9       47.39       45.56     10.47 o 
  -6   7   9        1.66       -2.36      6.16 o 
  -5   7   9       22.98       17.65      6.98 o 
  -4   7   9       12.89        3.90      6.46 o 
  -3   7   9      191.03      210.34     15.29 o 
  -2   7   9       93.21       97.99     11.80 o 
  -1   7   9      464.84      430.53     21.85 o 
   0   7   9      119.93      142.11     13.54 o 
   1   7   9      147.40      161.60     13.24 o 
   2   7   9      273.09      263.90     16.83 o 
   3   7   9       78.13       61.67     10.16 o 
  -6   8   9       16.24        2.36      8.41 o 
  -5   8   9       39.95       26.47      8.82 o 
  -4   8   9        0.09       -0.51      6.26 o 
  -3   8   9        1.76       -5.13      5.64 o 
  -2   8   9      168.54      161.40     13.75 o 
  -1   8   9        4.66        1.33      6.26 o 
   0   8   9      165.21      208.80     15.60 o 
   1   8   9      108.18      118.10     13.44 o 
   2   8   9      286.57      230.55     16.72 o 
   3   8   9        8.62       -5.64      5.64 o 
  -5   9   9       58.71       75.41     12.31 o 
  -4   9   9       12.10        7.28      7.80 o 
  -3   9   9      225.22      240.61     17.65 o 
  -2   9   9       26.63       18.26      8.21 o 
  -1   9   9       87.33      116.25     13.85 o 
   0   9   9       95.38      119.12     13.85 o 
   1   9   9       82.04       82.29     12.31 o 
  -3  10   9        6.47       -5.64      7.70 o 
  -2  10   9       43.36       26.99      9.64 o 
  -1  10   9       51.96       41.45     10.57 o 
  -1 -13  10       18.52       38.37     10.06 o 
   0 -13  10        0.07       -4.10      7.18 o 
   1 -13  10       43.25       49.97      9.64 o 
   2 -13  10        1.76       -0.31      6.67 o 
   3 -13  10       64.82       61.77     10.88 o 
   4 -13  10        1.45        4.00      6.46 o 
  -3 -12  10       23.77       36.42      9.64 o 
  -2 -12  10      252.73      264.62     18.06 o 
  -1 -12  10       37.72       44.74      9.23 o 
   0 -12  10      128.96      142.52     14.06 o 
   1 -12  10       66.03       68.33     10.26 o 
   2 -12  10        8.38       -2.87      5.75 o 
   3 -12  10        0.35        0.10      4.93 o 
   4 -12  10        1.19       -5.75      5.75 o 
   5 -12  10      119.28      124.97     14.36 o 
  -4 -11  10        2.67       -6.57      6.57 o 
  -3 -11  10        5.53        4.93      6.57 o 
  -2 -11  10        5.41       17.03      7.08 o 
  -1 -11  10       43.97       47.81      9.44 o 
   0 -11  10        0.24        0.72      5.54 o 
   1 -11  10       89.63      105.27     11.80 o 
   2 -11  10        9.04        4.21      5.64 o 
   3 -11  10       32.66       41.55      8.31 o 
   4 -11  10       11.56       10.88      6.26 o 
   5 -11  10       19.48       11.18      6.87 o 
   6 -11  10        7.21       12.62      7.80 o 
  -5 -10  10        4.91        9.44      7.80 o 
  -4 -10  10      169.53      172.58     16.01 o 
  -3 -10  10       32.11       38.27      9.03 o 
  -2 -10  10      299.20      308.74     17.96 o 
  -1 -10  10      283.43      255.18     16.11 o 
   0 -10  10      128.56      143.65     13.03 o 
   1 -10  10       51.07       64.95      9.34 o 
   2 -10  10       68.22       91.52     10.36 o 
   3 -10  10      345.24      330.08     18.26 o 
   4 -10  10      240.87      237.63     15.80 o 
   5 -10  10      305.48      304.43     17.96 o 
   6 -10  10       79.28      107.43     12.62 o 
  -5  -9  10        0.28       -2.15      6.87 o 
  -4  -9  10        2.73       -5.34      5.54 o 
  -3  -9  10       25.64       22.27      6.98 o 
  -2  -9  10        0.02       -3.80      5.44 o 
  -1  -9  10      204.87      204.08     14.06 o 
   0  -9  10       17.97       17.55      5.95 o 
   1  -9  10       77.60       77.36      9.64 o 
   2  -9  10        8.24        8.93      5.44 o 
   3  -9  10      120.84      133.08     12.11 o 
   4  -9  10        3.51        5.75      5.23 o 
   5  -9  10       43.27       24.32      7.39 o 
   6  -9  10       19.82       14.67      6.98 o 
   7  -9  10        7.44       -6.57      6.57 o 
  -6  -8  10      104.84      116.97     13.44 o 
  -5  -8  10        6.44       -4.41      6.57 o 
  -4  -8  10      353.05      330.18     18.57 o 
  -3  -8  10      291.20      295.50     17.03 o 
  -2  -8  10      595.59      550.27     23.50 o 
  -1  -8  10      157.10      176.38     12.62 o 
   0  -8  10       95.50      103.87      7.61 o 
   1  -8  10      692.88      674.64     18.86 o 
   2  -8  10      991.68      909.37     23.18 o 
   3  -8  10     1062.75     1018.12     25.25 o 
   4  -8  10      339.37      314.12     12.22 o 
   5  -8  10      267.24      258.44     14.62 o 
   6  -8  10       25.05       26.27      7.59 o 
   7  -8  10       28.16       18.37      7.28 o 
  -6  -7  10        9.13        6.26      6.77 o 
  -5  -7  10        0.05       -3.49      5.75 o 
  -4  -7  10       53.24       38.07      8.00 o 
  -3  -7  10       97.74       96.65     10.36 o 
  -2  -7  10        2.54       -0.62      3.34 o 
  -1  -7  10      227.71      237.13     24.42 o 
   0  -7  10        1.79        2.36      3.25 o 
   1  -7  10      373.75      364.71     14.47 o 
   2  -7  10        1.18        0.61      3.18 o 
   3  -7  10      414.11      395.88     16.11 o 
   4  -7  10       24.04       20.93      4.57 o 
   5  -7  10       88.97       86.50      7.23 o 
   6  -7  10       23.33       23.73      5.06 o 
   7  -7  10        7.17        5.23      6.16 o 
  -7  -6  10        1.32       -3.22      4.88 o 
  -6  -6  10      114.12      124.33      9.28 o 
  -5  -6  10      173.87      163.67      9.03 o 
  -4  -6  10      606.40      616.01     17.74 o 
  -3  -6  10        0.93       -1.16      2.61 o 
  -2  -6  10       78.14       77.32      6.35 o 
  -1  -6  10      241.71      249.06      9.99 o 
   0  -6  10     1449.11     1418.66     30.89 o 
   1  -6  10     1337.72     1257.04     28.18 o 
   2  -6  10     1037.85      965.10     23.28 o 
   3  -6  10      872.97      908.16     40.58 o 
   4  -6  10      146.97      147.46      8.41 o 
   5  -6  10      358.67      338.68     12.69 o 
   6  -6  10        0.30       -3.81      3.81 o 
   7  -6  10       51.53       39.20      9.03 o 
   8  -6  10       40.43       34.68      9.64 o 
  -7  -5  10        6.97        1.94      6.05 o 
  -6  -5  10       45.15       46.56      6.31 o 
  -5  -5  10       11.68       19.33      4.46 o 
  -4  -5  10       56.12       53.89      4.55 o 
  -3  -5  10        0.29       -3.76      3.76 o 
  -2  -5  10        5.96        1.71      2.42 o 
  -1  -5  10      258.83      265.03      9.97 o 
   0  -5  10       15.73       12.34      3.42 o 
   1  -5  10      719.47      683.60     17.73 o 
   2  -5  10        0.20       -2.82      2.82 o 
   3  -5  10      477.93      468.23     14.42 o 
   4  -5  10       18.07       24.20      4.52 o 
   5  -5  10       45.35       37.59      8.88 o 
   6  -5  10        0.39        1.79      4.08 o 
   7  -5  10       29.33       29.76      8.52 o 
   8  -5  10       37.99       55.20     10.67 o 
  -8  -4  10       11.71        8.52      8.11 o 
  -7  -4  10       75.69       84.76      9.54 o 
  -6  -4  10      117.06      143.56      8.65 o 
  -5  -4  10       14.26       -1.33      4.51 o 
  -4  -4  10        3.52        3.80      2.80 o 
  -3  -4  10       25.42       27.94      3.31 o 
  -2  -4  10     1032.75     1056.35     19.30 o 
  -1  -4  10      814.78      701.62     22.88 o 
   0  -4  10     2228.67     2160.06     42.17 o 
   1  -4  10      873.47      829.94     20.04 o 
   2  -4  10      916.71      881.92     21.08 o 
   3  -4  10     1565.13     1520.74     32.45 o 
   4  -4  10       69.12       64.30     11.44 o 
   5  -4  10      464.08      494.13     15.45 o 
   6  -4  10      259.31      244.61     15.49 o 
   7  -4  10      332.95      378.10     21.03 o 
   8  -4  10       48.80       58.79     10.98 o 
  -8  -3  10        0.83       -6.16      6.36 o 
  -7  -3  10       24.14       19.08      7.39 o 
  -6  -3  10        5.24        0.42      4.26 o 
  -5  -3  10      183.72      178.10      8.67 o 
  -4  -3  10       24.38       22.01      3.42 o 
  -3  -3  10       23.90       27.92      3.25 o 
  -2  -3  10       12.96       11.00      2.51 o 
  -1  -3  10      254.99      246.30      6.90 o 
   0  -3  10       32.78       37.24      6.41 o 
   1  -3  10      746.78      756.26     18.44 o 
   2  -3  10       14.74        9.39      2.98 o 
   3  -3  10      211.41      223.63      9.20 o 
   4  -3  10        6.21        4.69      3.37 o 
   5  -3  10      214.84      214.35      9.79 o 
   6  -3  10       75.72       71.93      9.64 o 
   7  -3  10        7.31        1.03      6.36 o 
   8  -3  10       25.50        7.39      7.39 o 
  -8  -2  10       29.22       16.21      7.80 o 
  -7  -2  10        2.14        0.10      5.75 o 
  -6  -2  10        6.07        1.03      4.93 o 
  -5  -2  10       63.30       61.26      8.41 o 
  -4  -2  10      473.28      475.56     11.26 o 
  -3  -2  10      323.64      299.64      8.12 o 
  -2  -2  10     1877.16     1864.48     30.07 o 
  -1  -2  10      541.47      503.13     10.65 o 
   0  -2  10     2456.03     2524.55     47.62 o 
   1  -2  10     1599.93     1492.91     41.66 o 
   2  -2  10      351.29      364.26     11.48 o 
   3  -2  10     1052.78     1102.62     42.17 o 
   4  -2  10      781.27      823.00     20.81 o 
   5  -2  10      583.69      621.61     17.59 o 
   6  -2  10      129.46      120.25     11.80 o 
   7  -2  10      308.37      349.06     19.91 o 
  -8  -1  10        0.06       -5.85      5.85 o 
  -7  -1  10      102.17      100.35     11.90 o 
  -6  -1  10       11.67        5.54      4.82 o 
  -5  -1  10        0.44       -1.23      4.31 o 
  -4  -1  10        0.06       -0.10      3.12 o 
  -3  -1  10      185.44      197.12      8.23 o 
  -2  -1  10       19.53       19.66      6.62 o 
  -1  -1  10      357.50      365.57     11.34 o 
   0  -1  10       37.25       36.19      3.79 o 
   1  -1  10      396.14      404.43     11.67 o 
   2  -1  10       13.58       11.56      3.28 o 
   3  -1  10      410.21      419.71     12.90 o 
   4  -1  10      143.51      129.31      7.40 o 
   5  -1  10       94.87      116.67      9.54 o 
   6  -1  10       72.63       80.75     10.16 o 
   7  -1  10       12.19       13.54      7.59 o 
  -8   0  10        2.69        1.13      6.98 o 
  -7   0  10       13.95        9.34      6.87 o 
  -6   0  10       96.60      106.71     11.59 o 
  -5   0  10       41.36       43.50      7.39 o 
  -4   0  10      996.52     1076.72     25.08 o 
  -3   0  10      164.05      155.05      7.47 o 
  -2   0  10     1676.46     1607.98     52.28 o 
  -1   0  10      504.26      502.92     13.86 o 
   0   0  10      628.61      630.13     34.01 o 
   1   0  10      612.07      606.70     23.50 o 
   2   0  10     1074.92     1058.72     23.40 o 
   3   0  10      324.70      312.37     10.75 o 
   4   0  10      321.11      328.13     11.52 o 
   5   0  10      529.76      549.80     16.36 o 
   6   0  10       37.44       37.45      8.00 o 
   7   0  10       84.79       87.42     11.49 o 
  -8   1  10        2.51        1.44      7.18 o 
  -7   1  10        0.29       -3.39      5.64 o 
  -6   1  10       32.60       45.25      8.52 o 
  -5   1  10       29.80       27.40      6.67 o 
  -4   1  10        4.68        3.62      3.23 o 
  -3   1  10      102.18       94.29      6.98 o 
  -2   1  10        0.18        1.41      2.61 o 
  -1   1  10      140.53      137.45      6.95 o 
   0   1  10       29.22       28.83      3.91 o 
   1   1  10      428.07      365.79     17.34 o 
   2   1  10       15.20        8.31      4.82 o 
   3   1  10      139.86      132.16     10.77 o 
   4   1  10       73.13       79.21      9.44 o 
   5   1  10       82.20       81.56      6.93 o 
   6   1  10       36.00       40.94      8.62 o 
   7   1  10        2.85        1.95      7.28 o 
  -8   2  10        1.18       -5.34      7.08 o 
  -7   2  10       12.73       16.83      7.18 o 
  -6   2  10      221.40      243.89     16.31 o 
  -5   2  10       13.34       20.11      6.77 o 
  -4   2  10      615.52      621.34     17.34 o 
  -3   2  10       88.54      107.16      6.96 o 
  -2   2  10      393.94      366.35     12.08 o 
  -1   2  10      118.70      131.71      6.96 o 
   0   2  10     1391.71     1349.12     29.52 o 
   1   2  10      153.53      151.76      7.39 o 
   2   2  10      545.06      533.44     22.37 o 
   3   2  10      463.34      454.03     20.83 o 
   4   2  10      195.38      206.24     13.85 o 
   5   2  10      209.13      236.71     15.49 o 
  -8   3  10       30.74       22.98      8.62 o 
  -7   3  10        9.80        4.10      5.85 o 
  -6   3  10        3.27        1.03      5.64 o 
  -5   3  10        3.08        2.05      5.23 o 
  -4   3  10        7.11        3.26      3.26 o 
  -3   3  10        0.18       -2.91      2.91 o 
  -2   3  10       20.58       14.47      3.78 o 
  -1   3  10      173.62      172.44      8.41 o 
   0   3  10       70.31       71.08      7.08 o 
   1   3  10      254.98      248.90     17.24 o 
   2   3  10       26.06       39.09      7.49 o 
   3   3  10      175.10      167.14     12.83 o 
   4   3  10        8.60       10.57      5.75 o 
   5   3  10       45.55       49.15      9.13 o 
  -8   4  10        8.67        8.72      7.70 o 
  -7   4  10       13.85       14.67      7.70 o 
  -6   4  10      119.17      152.06     14.16 o 
  -5   4  10       17.07       16.52      6.36 o 
  -4   4  10       86.45       93.85      8.46 o 
  -3   4  10       60.56       63.71      6.77 o 
  -2   4  10     1157.69     1080.74     37.35 o 
  -1   4  10       92.97       97.58     10.06 o 
   0   4  10      674.84      698.12     26.99 o 
   1   4  10      410.54      414.52     19.19 o 
   3   4  10      196.42      196.49     13.95 o 
   4   4  10       64.42       92.96     11.59 o 
   5   4  10      209.94      231.68     16.52 o 
  -7   5  10       23.92       23.39      8.52 o 
  -6   5  10        3.96       -2.57      6.05 o 
  -5   5  10       14.91       10.16      5.95 o 
  -4   5  10       13.47       23.70      7.28 o 
  -3   5  10        7.51        8.00      5.54 o 
  -2   5  10        1.72        2.26      5.13 o 
  -1   5  10      271.22      248.71     15.29 o 
   0   5  10        8.04       13.34      5.64 o 
   1   5  10      189.67      207.16     13.95 o 
   4   5  10        3.46        8.31      7.59 o 
   5   5  10       34.59       43.20     10.26 o 
  -7   6  10        0.40        1.03      7.18 o 
  -6   6  10        2.02       -0.41      6.98 o 
  -5   6  10       14.09       21.96      8.21 o 
  -4   6  10      375.06      415.04     22.27 o 
  -3   6  10       54.86       54.59      9.03 o 
  -2   6  10      420.15      399.13     20.83 o 
  -1   6  10      173.49      172.27     13.24 o 
   0   6  10      284.95      312.02     17.96 o 
   1   6  10      127.75      158.32     12.83 o 
   2   6  10       85.03       73.98     10.06 o 
  -6   7  10       22.35       37.55     10.06 o 
  -5   7  10        0.57       -1.95      5.54 o 
  -4   7  10       33.94       31.40      8.52 o 
  -3   7  10       68.86       57.97      9.85 o 
  -2   7  10       24.43       24.73      8.00 o 
  -1   7  10       68.40       72.23     10.26 o 
   0   7  10        0.09        0.51      5.44 o 
   1   7  10       36.55       43.91      9.34 o 
   2   7  10        9.51        3.49      6.16 o 
  -5   8  10        8.45       16.83      8.52 o 
  -4   8  10      110.01      155.75     16.01 o 
  -3   8  10       20.27       25.55      8.62 o 
  -2   8  10      133.25      145.90     14.78 o 
  -1   8  10       35.03       47.71     10.36 o 
   0   8  10       66.48       61.67     10.77 o 
   1   8  10       32.86       37.76      9.64 o 
   2   8  10       70.78       85.98     12.62 o 
  -4   9  10       17.59       27.29      9.54 o 
  -3   9  10        0.24       -3.39      7.90 o 
  -2   9  10        0.12        1.13      7.70 o 
  -1   9  10        2.30        3.18      7.80 o 
   0   9  10        6.55        4.31      7.90 o 
   0 -13  11       55.93       51.20     10.88 o 
   1 -13  11       85.20      106.09     14.06 o 
   2 -13  11      108.90      156.27     15.60 o 
   3 -13  11       30.86       31.09      9.54 o 
  -2 -12  11        4.97       -6.98      6.98 o 
  -1 -12  11       11.78       -4.41      7.80 o 
   0 -12  11       18.55       22.57      7.90 o 
   1 -12  11       14.51       10.67      7.18 o 
   2 -12  11       14.31       11.18      7.90 o 
   3 -12  11        0.84       -5.64      5.64 o 
   4 -12  11        5.56        6.77      6.98 o 
  -3 -11  11      373.36      406.11     22.47 o 
  -2 -11  11       90.30      102.60     12.93 o 
  -1 -11  11      159.82      173.20     15.49 o 
   0 -11  11      170.63      187.77     14.47 o 
   1 -11  11       93.46      137.08     13.65 o 
   2 -11  11       21.71       27.09      8.00 o 
   3 -11  11      134.93      118.20     13.34 o 
   4 -11  11      110.07      118.71     13.34 o 
   5 -11  11       36.55       39.20      8.93 o 
  -4 -10  11        3.06       -7.28      7.28 o 
  -3 -10  11        0.34       -4.41      5.85 o 
  -2 -10  11        7.10       14.67      6.87 o 
  -1 -10  11       22.28       29.45      7.80 o 
   0 -10  11       31.85       30.47      7.80 o 
   1 -10  11        0.05       -2.36      5.13 o 
   2 -10  11       23.30       17.96      7.39 o 
   3 -10  11        0.17       -2.46      5.34 o 
   4 -10  11       89.96       85.37     10.98 o 
   5 -10  11        0.33       -1.74      5.75 o 
   6 -10  11        1.72       -5.64      5.64 o 
  -5  -9  11      344.67      371.53     21.75 o 
  -4  -9  11       82.98       93.37     12.21 o 
  -3  -9  11      140.95      131.54     13.03 o 
  -2  -9  11      147.15      142.11     13.03 o 
  -1  -9  11      175.74      205.83     14.26 o 
   0  -9  11       43.41       41.97      8.00 o 
   1  -9  11      303.21      297.25     16.72 o 
   2  -9  11      136.38      145.39     11.49 o 
   3  -9  11      138.93      153.77      9.72 o 
   4  -9  11      418.79      423.16     15.33 o 
   5  -9  11       77.26      104.35     11.90 o 
   6  -9  11       78.96       82.19     11.59 o 
  -5  -8  11        3.52        3.69      6.98 o 
  -4  -8  11        5.04       -0.21      6.26 o 
  -3  -8  11       10.41       13.65      6.36 o 
  -2  -8  11       15.39       14.26      5.95 o 
  -1  -8  11       39.30       31.00      6.98 o 
   0  -8  11       35.79       26.97      4.95 o 
   1  -8  11        1.67        0.96      3.47 o 
   2  -8  11      150.26      137.47      8.35 o 
   3  -8  11       36.41       30.82      5.27 o 
   4  -8  11       28.48       27.64      7.90 o 
   5  -8  11        1.06       -4.36      4.36 o 
   6  -8  11        2.36       -0.25      4.68 o 
   7  -8  11        0.01       -5.95      5.95 o 
  -6  -7  11       31.50       15.70      8.00 o 
  -5  -7  11       88.34       75.52     11.08 o 
  -4  -7  11       98.43      127.44     12.52 o 
  -3  -7  11      503.41      547.29     16.97 o 
  -2  -7  11       61.33       60.10      6.29 o 
  -1  -7  11     1009.93     1028.29     25.39 o 
   0  -7  11      315.66      337.56     13.90 o 
   1  -7  11      522.47      512.36     15.90 o 
   2  -7  11     1139.97     1089.61     43.20 o 
   3  -7  11      450.89      398.71     13.93 o 
   4  -7  11      444.33      434.93     16.52 o 
   5  -7  11      102.99      132.76     16.72 o 
   6  -7  11      148.35      172.11      9.86 o 
   7  -7  11       36.29       34.78      8.93 o 
  -6  -6  11       31.75       32.48      9.75 o 
  -5  -6  11       10.26        6.93      6.98 o 
  -4  -6  11       20.55       29.09      4.22 o 
  -3  -6  11        0.00       -3.08      3.08 o 
  -2  -6  11       46.51       37.94      5.36 o 
  -1  -6  11        6.36       -2.68      3.64 o 
   0  -6  11      108.52      115.85      7.19 o 
   1  -6  11       66.12       62.08      6.04 o 
   2  -6  11      131.98      146.01      8.16 o 
   3  -6  11       42.54       35.62     11.24 o 
   4  -6  11       62.87       54.06      6.06 o 
   5  -6  11        0.40       -3.46      4.16 o 
   6  -6  11       30.37       20.63      5.36 o 
   7  -6  11       24.03       18.98      8.00 o 
  -7  -5  11       18.00       19.10      6.07 o 
  -6  -5  11       94.51       92.22      8.31 o 
  -5  -5  11      324.12      342.91     12.88 o 
  -4  -5  11      134.72      139.16      6.51 o 
  -3  -5  11     1985.01     2090.02     34.86 o 
  -2  -5  11      250.41      241.40     10.00 o 
  -1  -5  11     1183.91     1182.57     26.85 o 
   0  -5  11     1647.49     1508.35     32.37 o 
   1  -5  11     1622.56     1472.07     44.02 o 
   2  -5  11      851.61      873.73     53.66 o 
   3  -5  11      318.28      305.65     11.49 o 
   4  -5  11      392.32      416.57     17.03 o 
   5  -5  11      123.25      139.89      8.68 o 
   6  -5  11      513.11      517.42     25.50 o 
   7  -5  11       69.34       53.87     10.98 o 
  -7  -4  11       11.00       17.44      8.00 o 
  -6  -4  11       11.64       14.67      6.36 o 
  -5  -4  11       86.31      100.55      7.65 o 
  -4  -4  11       12.29       11.84      3.31 o 
  -3  -4  11       23.75       19.62      3.32 o 
  -2  -4  11       32.15       24.81      4.43 o 
  -1  -4  11        0.11        0.19      3.08 o 
   0  -4  11       77.40       77.29      5.97 o 
   1  -4  11       37.80       28.07      4.41 o 
   2  -4  11      196.35      205.25      9.00 o 
   3  -4  11        4.82       -0.31      3.39 o 
   4  -4  11       67.01       68.34      6.43 o 
   5  -4  11       24.81       24.79      5.15 o 
   6  -4  11       33.48       34.17      8.41 o 
   7  -4  11       12.90        3.80      7.18 o 
  -7  -3  11       53.70       54.79     10.06 o 
  -6  -3  11      140.74      142.31     12.62 o 
  -5  -3  11      891.31      895.74     33.04 o 
  -4  -3  11       81.40       96.35      6.94 o 
  -3  -3  11      979.23      970.98     22.40 o 
  -2  -3  11     1059.22      963.35     31.45 o 
  -1  -3  11     2039.64     2097.76     66.80 o 
   0  -3  11      605.32      547.93     14.99 o 
   1  -3  11     1106.30     1182.23     26.37 o 
   2  -3  11      407.27      393.93     12.56 o 
   3  -3  11      554.65      585.51     16.66 o 
   4  -3  11     1735.71     1800.51     38.07 o 
   5  -3  11      588.96      578.20     17.34 o 
   6  -3  11      106.60      114.81     11.90 o 
   7  -3  11        0.32       -6.67      6.67 o 
  -7  -2  11       29.92       33.96      8.11 o 
  -6  -2  11        9.14        6.05      5.95 o 
  -5  -2  11       18.82       22.16      6.36 o 
  -4  -2  11        1.28        0.58      3.45 o 
  -3  -2  11        0.94        0.11      2.83 o 
  -2  -2  11       20.79       25.17      5.49 o 
  -1  -2  11        0.14       -0.72      4.00 o 
   0  -2  11       61.54       59.14      5.05 o 
   1  -2  11       18.44       19.77      3.69 o 
   2  -2  11       96.92      114.19      6.95 o 
   3  -2  11       11.71        9.94      6.10 o 
   4  -2  11       38.43       42.02      5.38 o 
   5  -2  11        5.51        0.61      6.62 o 
   6  -2  11       22.10       22.37      6.98 o 
   7  -2  11        3.77        9.34      6.98 o 
  -8  -1  11       25.44       22.57      8.62 o 
  -7  -1  11      149.86      158.93     13.85 o 
  -6  -1  11       20.20       15.39      6.87 o 
  -5  -1  11      289.26      292.01     16.62 o 
  -4  -1  11      261.45      253.20     10.30 o 
  -3  -1  11     1186.85     1172.84     34.01 o 
  -2  -1  11      378.64      369.87     11.84 o 
  -1  -1  11     1409.73     1480.79     45.66 o 
   0  -1  11      145.96      162.32     11.59 o 
   1  -1  11     1929.53     1961.81     57.66 o 
   2  -1  11     3535.29     3363.90     91.11 o 
   3  -1  11     2765.92     2737.50     76.95 o 
   4  -1  11      486.78      491.31     15.10 o 
   5  -1  11       82.15       90.55      7.22 o 
   6  -1  11      360.55      385.69     20.11 o 
   7  -1  11       14.25        2.57      8.31 o 
  -8   0  11        0.38       -0.72      7.59 o 
  -7   0  11        0.37        4.10      7.18 o 
  -6   0  11       59.78       53.05      9.23 o 
  -5   0  11        0.45        1.64      5.03 o 
  -4   0  11        7.92        7.97      3.76 o 
  -3   0  11        3.48       -0.04      2.96 o 
  -2   0  11       20.24       16.67      3.51 o 
  -1   0  11        0.58       -0.83      4.87 o 
   0   0  11      129.35      127.54     10.77 o 
   1   0  11        2.07        4.93      5.34 o 
   2   0  11      156.51      158.63     12.11 o 
   3   0  11       18.99        9.13      5.54 o 
   4   0  11       55.47       55.41      8.62 o 
   5   0  11        1.30       -4.10      5.13 o 
  -8   1  11       15.74       37.76     10.36 o 
  -7   1  11       34.47       40.22      9.34 o 
  -6   1  11       64.57       81.67     10.77 o 
  -5   1  11      427.26      411.96     20.83 o 
  -4   1  11       95.06       91.64      6.93 o 
  -3   1  11      677.55      727.53     19.37 o 
  -2   1  11       29.27       33.74      9.23 o 
  -1   1  11     2057.37     2042.27     49.20 o 
   0   1  11     3023.11     3226.51     87.83 o 
   1   1  11     4955.45     4787.85    124.77 o 
   2   1  11      855.10      839.92     31.19 o 
   3   1  11      438.81      416.37     20.21 o 
   4   1  11      628.09      600.24     25.75 o 
   5   1  11      118.06      113.38     12.42 o 
  -7   2  11       10.95        8.11      6.87 o 
  -6   2  11        6.49        9.13      6.57 o 
  -5   2  11        5.71        6.36      5.85 o 
  -4   2  11        2.77        5.59      8.11 o 
  -3   2  11        2.82       -2.56      3.12 o 
  -2   2  11       53.20       46.58      5.64 o 
  -1   2  11        7.14        9.86      3.74 o 
   0   2  11      364.16      363.22     18.37 o 
   1   2  11        0.40       -1.23      4.72 o 
   2   2  11       92.88       79.01      9.44 o 
   3   2  11        2.00       -0.31      4.93 o 
   4   2  11       46.61       43.81      8.21 o 
   5   2  11        5.05        3.59      6.87 o 
  -7   3  11       42.25       51.20     10.57 o 
  -6   3  11       18.33       22.98      8.31 o 
  -5   3  11      124.44      147.03     13.44 o 
  -4   3  11        3.22       -0.90      3.52 o 
  -3   3  11      602.56      584.58     21.91 o 
  -2   3  11     1255.54     1257.72     40.32 o 
  -1   3  11     3618.78     3447.58     66.78 o 
   0   3  11      471.46      498.21     15.39 o 
   1   3  11      507.40      495.27     22.57 o 
   2   3  11      541.14      529.95     23.91 o 
   3   3  11      287.44      269.13     16.62 o 
   4   3  11      436.67      461.31     22.78 o 
   5   3  11       87.77       97.47     12.21 o 
  -7   4  11       18.88       27.91      9.03 o 
  -6   4  11       19.57       13.13      7.39 o 
  -5   4  11        7.53        1.44      6.16 o 
  -4   4  11        5.24        1.90      6.31 o 
  -3   4  11       18.39       15.49      4.57 o 
  -2   4  11       78.06       90.03     14.62 o 
  -1   4  11       17.18       11.29      5.64 o 
   0   4  11       33.91       31.85      5.04 o 
   1   4  11        2.58        8.52      5.64 o 
   2   4  11       66.05       53.56      9.03 o 
   3   4  11        0.75        6.87      5.85 o 
   4   4  11       47.91       48.53      9.75 o 
  -6   5  11       10.84        3.39      6.46 o 
  -5   5  11       67.94       81.06     11.49 o 
  -4   5  11      351.54      336.97     13.45 o 
  -3   5  11     1200.51     1152.59     28.85 o 
  -2   5  11      153.62      161.71     12.83 o 
  -1   5  11      401.93      417.91     20.73 o 
   0   5  11      269.83      282.06     16.72 o 
   2   5  11      391.38      379.84     20.62 o 
   3   5  11      206.78      181.30     15.08 o 
   4   5  11      231.07      271.90     19.39 o 
  -6   6  11       35.64       31.60      9.75 o 
  -5   6  11       11.18        8.93      7.70 o 
  -4   6  11        1.98       -6.05      6.05 o 
  -3   6  11        6.46        1.64      6.26 o 
  -2   6  11       11.94        8.21      6.57 o 
  -1   6  11        1.42        0.72      5.85 o 
   0   6  11       26.68       28.63      7.70 o 
   3   6  11        0.84        4.31      6.98 o 
  -5   7  11      263.49      252.82     18.88 o 
  -4   7  11       70.10       57.15     11.29 o 
  -3   7  11      236.80      248.41     17.75 o 
  -2   7  11       74.40       59.51     10.26 o 
  -1   7  11      162.44      193.51     15.60 o 
   0   7  11      197.62      194.54     15.49 o 
   1   7  11      177.13      174.33     16.11 o 
  -3   8  11       10.47        6.87      7.39 o 
  -2   8  11        1.95       -5.03      6.57 o 
  -1   8  11        0.89       -1.44      7.18 o 
   0   8  11       23.36        6.36      7.59 o 
  -1 -12  12        0.43        0.31      6.87 o 
   0 -12  12      199.12      204.49     16.31 o 
   1 -12  12      131.56      166.73     15.70 o 
   2 -12  12      170.16      201.82     16.21 o 
   3 -12  12       60.20       62.79     10.98 o 
  -2 -11  12        1.51       -3.59      6.87 o 
  -1 -11  12        9.03       -1.03      6.98 o 
   0 -11  12       59.57       58.38     10.26 o 
   1 -11  12       25.35       31.60      8.52 o 
   2 -11  12       47.21       52.74     10.16 o 
   3 -11  12       12.75       10.98      7.18 o 
   4 -11  12       58.03       77.26     11.39 o 
  -3 -10  12        6.94        9.85      8.31 o 
  -2 -10  12      322.96      297.86     18.67 o 
  -1 -10  12      182.62      197.82     15.08 o 
   0 -10  12      443.34      471.57     23.60 o 
   1 -10  12      206.40      234.25     15.80 o 
   2 -10  12      197.89      231.07     16.01 o 
   3 -10  12      196.01      200.90     14.88 o 
   4 -10  12      107.50      123.13     13.34 o 
   5 -10  12       57.31       67.21     10.67 o 
  -4  -9  12        0.61       -7.18      7.18 o 
  -3  -9  12       27.26       20.11      7.90 o 
  -2  -9  12       37.33       22.47      7.59 o 
  -1  -9  12       13.70       20.62      7.18 o 
   0  -9  12       76.78       69.95      7.56 o 
   1  -9  12       10.13        7.24      8.57 o 
   2  -9  12      109.03       98.91      8.21 o 
   3  -9  12        4.42        3.88      5.13 o 
   4  -9  12        6.89        5.23      4.60 o 
   5  -9  12       12.16       12.38      5.51 o 
   6  -9  12        0.01       -1.13      6.98 o 
  -5  -8  12        5.38       -6.77      6.77 o 
  -4  -8  12      262.80      259.59     17.24 o 
  -3  -8  12       64.68       60.13     10.16 o 
  -2  -8  12      535.20      604.77     18.79 o 
  -1  -8  12      143.64      134.63      9.03 o 
   0  -8  12      285.34      279.68     11.84 o 
   1  -8  12      448.46      469.15     21.44 o 
   2  -8  12      325.74      323.32     20.11 o 
   3  -8  12       73.39       76.35      7.62 o 
   4  -8  12       12.27       13.27      4.47 o 
   5  -8  12      146.85      160.46     10.41 o 
   6  -8  12       50.89       65.44      7.71 o 
  -5  -7  12       46.85       41.86     10.06 o 
  -4  -7  12        0.80        1.54      5.95 o 
  -3  -7  12       33.14       38.17      5.80 o 
  -2  -7  12       60.12       46.84      8.16 o 
  -1  -7  12        2.94        3.10      4.06 o 
   0  -7  12      161.22      140.64      8.54 o 
   1  -7  12       14.19       17.71      4.44 o 
   2  -7  12       10.63        1.16      4.11 o 
   3  -7  12       60.02       38.57      5.87 o 
   4  -7  12       19.39        9.97      4.76 o 
   5  -7  12        0.52       -4.37      4.37 o 
   6  -7  12       18.09       17.80      5.98 o 
  -6  -6  12       93.84      110.52      9.32 o 
  -5  -6  12       13.48       13.67      5.00 o 
  -4  -6  12      252.63      287.85     13.03 o 
  -3  -6  12        0.30       -0.47      4.21 o 
  -2  -6  12      410.28      430.94     14.42 o 
  -1  -6  12      431.50      436.51     14.48 o 
   0  -6  12      487.39      501.63     24.63 o 
   1  -6  12       14.09       22.13      5.85 o 
   2  -6  12      108.90      119.06     13.95 o 
   3  -6  12      360.89      381.40     13.72 o 
   4  -6  12      193.71      179.56     17.44 o 
   5  -6  12      387.54      419.58     15.16 o 
   6  -6  12      256.45      263.97     12.44 o 
  -6  -5  12        0.10       -5.13      6.16 o 
  -5  -5  12       82.71      100.60     10.72 o 
  -4  -5  12        3.40       -1.64      4.06 o 
  -3  -5  12       95.32      106.16      7.71 o 
  -2  -5  12      149.97      152.95      9.18 o 
  -1  -5  12        1.91       -4.06      5.34 o 
   0  -5  12        7.96        6.79      3.64 o 
   1  -5  12       18.13        4.93      6.16 o 
   2  -5  12       97.70       98.71      7.34 o 
   3  -5  12        5.00       -1.24      4.36 o 
   4  -5  12       57.73       55.95      6.35 o 
   5  -5  12       12.62       15.69      6.77 o 
   6  -5  12       10.96       22.55      6.82 o 
  -7  -4  12       13.80        2.36      7.80 o 
  -6  -4  12       33.70       50.79      9.03 o 
  -5  -4  12        2.34        5.95      5.44 o 
  -4  -4  12      392.02      404.32     13.87 o 
  -3  -4  12      374.35      357.48     18.47 o 
  -2  -4  12      800.70      806.06     30.27 o 
  -1  -4  12        1.17        8.04      4.05 o 
   0  -4  12      451.39      506.92     24.83 o 
   1  -4  12      324.58      334.06     11.82 o 
   2  -4  12      736.55      734.86     19.61 o 
   3  -4  12      680.22      746.19     20.24 o 
   4  -4  12      695.10      677.49     19.41 o 
   5  -4  12      602.92      615.68     18.71 o 
   6  -4  12       36.74       16.52      8.21 o 
  -7  -3  12       15.93       16.01      7.59 o 
  -6  -3  12        0.86       -5.75      5.75 o 
  -5  -3  12      141.25      150.83     12.00 o 
  -4  -3  12       19.12       18.15      5.69 o 
  -3  -3  12       44.54       43.50      8.11 o 
  -2  -3  12        2.40       -0.31      4.82 o 
  -1  -3  12        7.37        6.16      5.34 o 
   0  -3  12       42.78       40.51      6.31 o 
   1  -3  12        0.03        2.55      3.30 o 
   2  -3  12       82.57       91.00      7.08 o 
   3  -3  12        2.38       -1.89      3.42 o 
   4  -3  12       10.63        4.47      5.64 o 
   5  -3  12       15.35        8.34      6.52 o 
   6  -3  12        6.47       10.26      7.08 o 
  -7  -2  12       19.82        6.98      7.08 o 
  -6  -2  12      194.76      203.88     14.88 o 
  -5  -2  12      476.19      461.72     22.06 o 
  -4  -2  12      761.02      759.34     20.35 o 
  -3  -2  12        2.21        3.73      3.17 o 
  -2  -2  12      527.63      577.77     24.01 o 
  -1  -2  12      228.71      208.39     13.75 o 
   0  -2  12     1346.09     1314.47     42.79 o 
   1  -2  12      304.02      303.61     16.62 o 
   2  -2  12     1194.74     1181.50     40.22 o 
   3  -2  12      761.98      763.78     20.17 o 
   4  -2  12      144.45      156.27      8.66 o 
   5  -2  12      315.92      339.02     21.50 o 
   6  -2  12        5.53       -6.77      6.77 o 
  -7  -1  12       14.02        0.92      6.87 o 
  -6  -1  12        3.79       -1.74      5.85 o 
  -5  -1  12       27.44       28.22      7.18 o 
  -4  -1  12        0.53       -1.89      3.56 o 
  -3  -1  12        3.67        2.46      4.98 o 
  -2  -1  12       17.92       17.03      6.57 o 
  -1  -1  12       15.94       13.24      5.44 o 
   0  -1  12       46.30       41.14      7.59 o 
   1  -1  12        3.40        0.51      4.62 o 
   2  -1  12       56.46       70.28      9.54 o 
   3  -1  12        4.20       -0.51      5.23 o 
   4  -1  12       26.59       27.19      7.39 o 
   5  -1  12        9.80       13.03      6.77 o 
  -7   0  12      266.22      305.66     19.91 o 
  -6   0  12      284.81      273.54     17.85 o 
  -5   0  12        2.79        4.72      5.34 o 
  -4   0  12      273.85      255.76     14.11 o 
  -3   0  12      122.28      116.03      7.43 o 
  -2   0  12      874.64      892.35     32.32 o 
  -1   0  12       85.42      100.86     10.67 o 
   0   0  12     1445.58     1335.61     43.71 o 
   1   0  12      460.15      411.34     20.01 o 
   2   0  12      436.62      451.56     21.55 o 
   3   0  12      700.64      681.60     28.11 o 
   4   0  12      119.78      123.95     12.42 o 
   5   0  12       44.98       47.10      9.54 o 
  -7   1  12       15.50       32.01      9.03 o 
  -6   1  12       10.38       17.75      7.08 o 
  -5   1  12       14.10       11.18      6.87 o 
  -4   1  12        4.82       -0.30      7.08 o 
  -3   1  12       13.28       11.41      3.97 o 
  -2   1  12       23.04       18.31      4.38 o 
  -1   1  12       27.07       20.52      6.67 o 
   0   1  12      134.06      122.41     11.80 o 
   1   1  12        0.01        1.64      4.72 o 
   2   1  12      109.17      113.79     11.70 o 
   3   1  12        4.25       -5.23      5.23 o 
   4   1  12        1.29       -1.13      5.44 o 
   5   1  12        1.19       -3.28      7.28 o 
  -7   2  12        7.48        2.26      7.18 o 
  -6   2  12       43.86       33.14      9.34 o 
  -5   2  12       45.96       51.41      9.54 o 
  -4   2  12      363.80      390.21     14.15 o 
  -3   2  12       76.28       97.74     19.80 o 
  -2   2  12      944.97      921.73     23.68 o 
  -1   2  12      257.76      271.90     16.11 o 
   0   2  12      938.04      892.05     33.45 o 
   1   2  12     1233.06     1214.33     41.76 o 
   2   2  12      507.22      430.12     21.55 o 
   3   2  12       90.73       67.82     10.26 o 
   4   2  12      174.99      182.94     15.80 o 
   5   2  12      294.25      298.89     19.80 o 
  -6   3  12        8.99       12.00      7.90 o 
  -5   3  12       19.76       18.16      7.49 o 
  -4   3  12        0.85       -5.07      5.49 o 
  -3   3  12       26.80       28.10      5.40 o 
  -2   3  12       26.75       25.69      5.04 o 
  -1   3  12        2.66       -3.69      4.93 o 
   0   3  12       73.00      105.79     11.49 o 
   1   3  12       15.40       15.90      6.16 o 
   2   3  12       24.05       16.93      6.98 o 
   3   3  12        5.48       18.06      7.08 o 
   4   3  12       20.32       21.24      7.70 o 
  -6   4  12       78.48       80.24     12.11 o 
  -5   4  12       53.90       62.08     10.57 o 
  -4   4  12      327.56      346.77     13.89 o 
  -3   4  12      140.36      162.94      9.54 o 
  -2   4  12      727.26      721.14     20.93 o 
  -1   4  12      989.25      919.85     24.47 o 
   0   4  12      713.60      669.91     28.73 o 
   1   4  12      142.87      124.87     12.72 o 
   2   4  12      367.80      304.74     18.57 o 
   3   4  12      316.42      306.99     19.19 o 
  -5   5  12       11.63       11.29      7.59 o 
  -4   5  12        4.02        2.08      5.44 o 
  -3   5  12       11.16       23.27      5.55 o 
  -2   5  12        3.08        0.05      4.75 o 
  -1   5  12        4.96        2.58      4.42 o 
   0   5  12       25.79       25.65      7.90 o 
   1   5  12        5.58       13.03      7.49 o 
   2   5  12       28.73       34.17      9.23 o 
   3   5  12       13.70       14.36      8.31 o 
  -5   6  12       28.54       19.39      9.23 o 
  -4   6  12      194.83      206.44     11.64 o 
  -3   6  12      346.79      358.57     14.79 o 
  -2   6  12      380.68      363.86     14.76 o 
  -1   6  12       55.33       47.30      9.85 o 
   1   6  12      218.46      207.98     16.62 o 
  -3   7  12       10.12       18.57      8.31 o 
  -2   7  12        5.78        6.57      7.49 o 
  -1   7  12        0.46        6.26      7.49 o 
  -1 -11  13      130.84      135.85     14.36 o 
   0 -11  13        3.51        2.26      7.90 o 
   1 -11  13       27.86       23.29      7.90 o 
   2 -11  13       48.98       38.37      9.54 o 
   3 -11  13      104.82      117.17     13.95 o 
  -3 -10  13        0.35       -0.31      7.49 o 
  -2 -10  13       32.92       28.83      9.75 o 
  -1 -10  13       14.89       17.85      6.98 o 
   0 -10  13       10.70       17.85      8.31 o 
   1 -10  13      104.57      116.05     13.13 o 
   2 -10  13       11.00        9.13      6.87 o 
   3 -10  13       15.65       19.49      7.80 o 
   4 -10  13        7.37       12.62      7.28 o 
  -3  -9  13      132.25      153.70     15.70 o 
  -2  -9  13        4.83       -1.64      6.57 o 
  -1  -9  13       63.18       84.96     10.98 o 
   0  -9  13      153.24      161.05     10.03 o 
   1  -9  13      378.09      380.50     14.87 o 
   2  -9  13      131.69      135.41      9.94 o 
   3  -9  13       57.23       61.81      7.56 o 
   4  -9  13       30.62       39.18      7.28 o 
   5  -9  13       28.99       37.50      6.60 o 
  -3  -8  13        1.76        3.59      7.49 o 
  -2  -8  13        0.33       -0.41      4.93 o 
  -1  -8  13      212.93      200.36     10.41 o 
   0  -8  13       99.38      112.94      8.69 o 
   1  -8  13      122.71      111.02      8.70 o 
   2  -8  13       12.03       11.19      6.87 o 
   3  -8  13       75.90       76.78     10.31 o 
   4  -8  13        0.25        0.27      5.08 o 
   5  -8  13       40.79       39.49      6.44 o 
  -5  -7  13       94.38       94.81     13.54 o 
  -4  -7  13        7.21        6.67      7.59 o 
  -3  -7  13      111.72      135.26     11.95 o 
  -2  -7  13      141.13      151.40      9.48 o 
  -1  -7  13      802.38      816.27     22.51 o 
   0  -7  13      318.21      302.86     12.39 o 
   1  -7  13      363.40      350.96     15.34 o 
   2  -7  13       84.24      108.34      9.34 o 
   3  -7  13      176.33      157.22      9.71 o 
   4  -7  13      243.85      261.96     12.30 o 
   5  -7  13       35.14       22.24      5.94 o 
  -4  -6  13        9.31        4.10      4.93 o 
  -3  -6  13       38.76       39.23      7.34 o 
  -2  -6  13      161.51      183.96     15.03 o 
  -1  -6  13      181.13      169.80     14.06 o 
   0  -6  13       70.85       78.64      7.16 o 
   1  -6  13       64.24       63.75      7.08 o 
   2  -6  13        0.87       -3.74      3.74 o 
   3  -6  13      144.95      137.74      8.88 o 
   4  -6  13        0.41       -0.95      4.51 o 
   5  -6  13        5.33        0.10      4.72 o 
   6  -6  13        6.36        1.61      5.94 o 
  -6  -5  13        9.93       14.67      7.59 o 
  -4  -5  13       36.68       28.63      8.82 o 
  -3  -5  13      609.11      641.28     27.40 o 
  -2  -5  13      120.86      122.16      8.26 o 
  -1  -5  13      643.07      665.17     19.03 o 
   0  -5  13       38.90       57.78      6.16 o 
   1  -5  13      418.44      408.44     14.01 o 
   2  -5  13      289.07      299.81     12.47 o 
   3  -5  13      172.32      167.18      9.54 o 
   4  -5  13      196.38      188.16     10.06 o 
   5  -5  13       50.48       43.41      8.88 o 
   6  -5  13      129.50      149.70     15.08 o 
  -6  -4  13        3.40        2.67      6.98 o 
  -4  -4  13      217.80      228.50     15.39 o 
  -3  -4  13       62.09       52.12      9.03 o 
  -2  -4  13      117.66      132.98     12.83 o 
  -1  -4  13       15.81        8.11      6.46 o 
   0  -4  13       38.04       43.40      8.31 o 
   1  -4  13      151.76      148.91      8.37 o 
   2  -4  13        3.90       -1.21      3.72 o 
   3  -4  13       86.96       76.34      9.64 o 
   4  -4  13        0.26       -3.86      3.86 o 
   5  -4  13       69.37       65.54      7.51 o 
   6  -4  13       16.16       11.90      8.41 o 
  -6  -3  13        1.55        6.57      7.39 o 
  -5  -3  13       44.58       49.46      9.03 o 
  -4  -3  13        6.04        8.00      6.26 o 
  -3  -3  13      401.39      430.02     20.93 o 
  -2  -3  13        2.28        0.62      5.54 o 
  -1  -3  13      351.23      369.17     19.29 o 
   0  -3  13      138.30      132.77     11.18 o 
   1  -3  13      578.29      541.65     24.52 o 
   2  -3  13      278.02      297.86     17.85 o 
   3  -3  13      275.69      242.04     16.21 o 
   4  -3  13      418.17      445.61     22.78 o 
   5  -3  13      172.48      182.03     10.68 o 
  -6  -2  13      127.64      138.21     13.85 o 
  -5  -2  13       28.59       29.45      7.49 o 
  -4  -2  13      140.16      160.06     12.52 o 
  -3  -2  13        9.66       11.90      6.05 o 
  -2  -2  13       94.90       91.42     10.57 o 
  -1  -2  13       81.41       91.32     10.67 o 
   0  -2  13       68.63       70.18      9.85 o 
   1  -2  13      151.96      150.62     12.31 o 
   2  -2  13        6.62       11.39      5.44 o 
   3  -2  13      158.34      169.71     13.95 o 
   4  -2  13       48.72       45.45      9.13 o 
   5  -2  13       67.01       57.25     10.26 o 
  -6  -1  13        1.22        0.00      6.26 o 
  -5  -1  13       97.80      107.22     12.11 o 
  -4  -1  13        8.39       13.27      4.58 o 
  -3  -1  13      145.45      152.16     13.34 o 
  -2  -1  13       70.42       73.77      9.95 o 
  -1  -1  13      626.17      610.40     26.27 o 
   0  -1  13      186.88      178.53     13.54 o 
   1  -1  13      633.38      618.60     26.68 o 
   2  -1  13      447.89      460.59     22.57 o 
   3  -1  13      422.80      426.12     21.96 o 
   4  -1  13      353.96      363.12     20.62 o 
   5  -1  13      128.94      142.31     14.78 o 
  -6   0  13       70.22       79.01     11.80 o 
  -5   0  13        0.92       -5.54      5.54 o 
  -4   0  13       84.54       90.27     10.11 o 
  -3   0  13       42.77       40.53      8.62 o 
  -2   0  13       75.08       64.23      9.44 o 
  -1   0  13       69.57       61.87      9.03 o 
   0   0  13       18.27       10.26      5.44 o 
   1   0  13      155.32      152.88     13.75 o 
   2   0  13       15.16       11.90      6.67 o 
   3   0  13       98.13      114.51     12.42 o 
   4   0  13       24.80       20.21      7.90 o 
   5   0  13       57.03       64.13     10.98 o 
  -6   1  13        1.02        3.08      6.67 o 
  -5   1  13       30.53       25.65      8.21 o 
  -4   1  13       20.81       23.33      5.85 o 
  -3   1  13      263.80      250.05     15.90 o 
  -2   1  13       95.72      111.63     12.00 o 
  -1   1  13      386.04      391.64     20.52 o 
   0   1  13       98.07      108.25     11.90 o 
   1   1  13      298.36      325.46     18.88 o 
   2   1  13      172.83      164.89     13.54 o 
   3   1  13      279.42      259.69     17.14 o 
   4   1  13      269.49      268.93     17.85 o 
  -6   2  13       61.42       89.68     12.62 o 
  -5   2  13        1.18       -6.26      6.26 o 
  -4   2  13       55.80       60.59      6.83 o 
  -3   2  13       17.04       19.50      4.85 o 
  -2   2  13       55.84       57.36      9.64 o 
  -1   2  13       71.01       62.28      9.54 o 
   0   2  13        9.79       -1.03      5.95 o 
   1   2  13      145.85      153.91     13.03 o 
   2   2  13       24.38       19.29      7.28 o 
   3   2  13      122.05      100.76     12.93 o 
   4   2  13        0.59       -4.82      7.18 o 
  -5   3  13       57.73       75.62     11.49 o 
  -4   3  13       30.50       27.25      5.91 o 
  -3   3  13       77.95       71.27      7.29 o 
  -2   3  13        2.53       -2.26      5.95 o 
  -1   3  13       62.21       52.74      9.54 o 
   0   3  13       10.36        5.03      6.36 o 
   1   3  13      274.11      252.10     16.83 o 
   2   3  13      220.95      230.86     16.52 o 
   3   3  13      167.62      179.35     15.29 o 
  -5   4  13        0.16       -5.13      5.13 o 
  -4   4  13       84.29       91.16      8.66 o 
  -3   4  13       13.26        7.46      4.85 o 
  -2   4  13       62.46       65.67     10.77 o 
  -1   4  13       79.64       59.20     10.26 o 
   0   4  13       31.09       29.04      8.11 o 
   1   4  13      163.40      170.73     14.47 o 
   2   4  13        2.10        0.82      7.28 o 
  -4   5  13        0.15       -5.10      5.10 o 
  -3   5  13        3.57        1.29      5.29 o 
  -2   5  13        0.51       -3.95      4.72 o 
  -1   5  13      224.65      191.56     16.01 o 
   0   5  13      139.40      172.68     16.42 o 
  -2   6  13       29.14       12.66      6.09 o 
  -1   6  13       58.40       60.43     11.29 o 
  -1 -10  14        3.98       16.21      8.72 o 
   0 -10  14       54.66       46.89     10.06 o 
   1 -10  14       60.33       49.35     11.18 o 
   2 -10  14      143.00      162.94     15.80 o 
   3 -10  14       45.23       52.01      7.94 o 
  -2  -9  14        1.95        0.00      6.87 o 
  -1  -9  14        5.36        4.64      5.85 o 
   0  -9  14       84.48       76.96      8.03 o 
   1  -9  14      117.82      128.03      9.81 o 
   2  -9  14       81.75       66.18      8.26 o 
   3  -9  14        0.93        4.93      5.51 o 
   4  -9  14       80.47       98.19     13.65 o 
  -3  -8  14       15.66       23.19      8.52 o 
  -2  -8  14       42.24       34.00     12.26 o 
  -1  -8  14       12.24       16.05      5.65 o 
   0  -8  14      191.79      190.93     10.73 o 
   1  -8  14       44.39       43.85      7.39 o 
   2  -8  14      100.24       98.87     12.67 o 
   3  -8  14       86.64       90.01     10.26 o 
   4  -8  14       85.02       60.85      7.88 o 
  -3  -7  14       32.28       33.37      6.67 o 
  -2  -7  14       42.08       45.21     10.57 o 
  -1  -7  14      168.40      206.15     10.85 o 
   0  -7  14      110.14      112.08      8.96 o 
   1  -7  14       22.72       23.23      5.33 o 
   2  -7  14      265.05      244.30     12.26 o 
   3  -7  14       53.58       48.40      6.80 o 
   4  -7  14      127.47      145.70     10.47 o 
  -3  -6  14        0.18       -4.51      7.08 o 
  -2  -6  14      320.97      368.04     20.93 o 
  -1  -6  14       23.14       20.15      5.52 o 
   0  -6  14      191.51      198.53     10.25 o 
   1  -6  14      159.91      164.92      9.48 o 
   2  -6  14      351.05      316.83     13.18 o 
   3  -6  14      142.20      168.89      9.96 o 
   4  -6  14       40.40       36.03      6.53 o 
   5  -6  14       96.20       98.08      9.29 o 
  -3  -5  14      240.60      258.26     17.14 o 
  -2  -5  14       73.25       78.90     11.49 o 
  -1  -5  14      142.78      169.40     15.08 o 
   0  -5  14      442.52      406.93     21.85 o 
   1  -5  14      258.05      251.38     16.93 o 
   2  -5  14      254.62      261.01     27.60 o 
   3  -5  14       16.44       20.36      5.22 o 
   4  -5  14       80.94       81.23     17.19 o 
   5  -5  14        4.50        4.62      7.49 o 
  -4  -4  14      247.58      235.79     16.83 o 
  -3  -4  14       13.29        3.39      7.49 o 
  -2  -4  14      316.43      316.02     18.78 o 
  -1  -4  14      260.48      266.88     17.24 o 
   0  -4  14      734.13      670.11     28.93 o 
   1  -4  14      128.28      136.36     13.65 o 
   2  -4  14      186.88      167.66     15.29 o 
   3  -4  14      143.71      178.64     15.60 o 
   4  -4  14       81.18       84.85     12.11 o 
   5  -4  14      108.45      137.39     14.16 o 
  -4  -3  14        1.31       -5.54      6.67 o 
  -3  -3  14      174.79      192.08     14.57 o 
  -2  -3  14      304.82      270.47     17.24 o 
  -1  -3  14      406.79      363.02     20.11 o 
   0  -3  14      180.56      158.83     13.44 o 
   1  -3  14       61.14       45.86      8.62 o 
   2  -3  14      186.80      171.76     14.06 o 
   3  -3  14       24.13       26.78      7.90 o 
   4  -3  14       64.08       56.64     10.88 o 
   5  -3  14        8.66        0.51      8.41 o 
  -4  -2  14      122.08      136.67     13.44 o 
  -3  -2  14      200.60      186.74     14.57 o 
  -2  -2  14      582.45      551.40     25.34 o 
  -1  -2  14       75.71       73.57     10.47 o 
   0  -2  14      278.41      257.95     16.83 o 
   1  -2  14       74.52       57.56     10.06 o 
   2  -2  14      276.51      293.55     18.47 o 
   3  -2  14      139.10      137.80     13.95 o 
   4  -2  14       62.09       51.51     10.16 o 
  -4  -1  14       81.89       67.72     10.36 o 
  -3  -1  14      274.39      273.96     17.14 o 
  -2  -1  14       85.03       88.45     11.18 o 
  -1  -1  14      111.33      107.22     12.11 o 
   0  -1  14      215.33      208.60     15.49 o 
   1  -1  14      125.98      128.56     13.34 o 
   2  -1  14      198.82      189.72     14.98 o 
   3  -1  14       27.92       29.24      8.52 o 
   4  -1  14      110.59      130.92     13.95 o 
  -4   0  14      185.80      171.04     14.26 o 
  -3   0  14       23.59       28.22      8.52 o 
  -2   0  14      114.42      108.45     12.52 o 
  -1   0  14       57.32       73.98     10.77 o 
   0   0  14      518.99      537.03     25.55 o 
   1   0  14      158.83      149.19     14.36 o 
   2   0  14      233.30      230.86     16.52 o 
   3   0  14      135.67      157.19     15.39 o 
   4   0  14      247.20      275.80     18.98 o 
  -5   1  14      149.76      171.56     15.60 o 
  -4   1  14       16.56       13.44      7.18 o 
  -3   1  14       77.76       68.54     10.47 o 
  -2   1  14      120.64      111.84     12.83 o 
  -1   1  14      224.25      215.37     15.80 o 
   0   1  14      206.00      195.77     15.29 o 
   1   1  14       23.40        7.49      6.77 o 
   2   1  14      175.81      191.87     15.49 o 
   3   1  14       81.06       92.34     12.83 o 
  -5   2  14        3.70       -7.59      7.59 o 
  -4   2  14       15.67        3.59      8.00 o 
  -3   2  14       41.70       42.27     10.06 o 
  -2   2  14      343.56      326.39     20.01 o 
  -1   2  14      157.52      177.71     14.67 o 
   0   2  14      325.00      281.34     18.47 o 
   1   2  14       86.63       85.88     12.31 o 
   2   2  14      360.17      357.89     21.44 o 
  -4   3  14       15.57       19.91      9.54 o 
  -3   3  14      157.68      158.83     15.19 o 
  -2   3  14       44.63       53.76     10.06 o 
  -1   3  14       13.55        0.62      6.36 o 
   0   3  14       67.67       65.15     10.88 o 
   1   3  14       61.26       71.41     11.39 o 
   2   3  14      479.40      495.99     25.86 o 
  -3   4  14       69.69       62.59     11.59 o 
  -2   4  14      106.32       91.01     12.83 o 
  -1   4  14        1.06       -1.85      7.49 o 
   0   4  14      179.88      185.41     17.03 o 
   0  -9  15       27.58       34.00      6.92 o 
   1  -9  15       89.87       91.85     11.18 o 
  -2  -8  15      254.97      275.89     13.78 o 
  -1  -8  15      124.98      123.53     10.08 o 
   0  -8  15      103.77      130.56     10.19 o 
   1  -8  15      486.54      532.46     60.79 o 
   2  -8  15      249.27      299.71     19.29 o 
   3  -8  15      190.40      156.37     15.80 o 
  -3  -7  15       92.52       91.73     13.65 o 
  -2  -7  15        5.48        9.64      9.03 o 
  -1  -7  15      102.30       92.55     12.93 o 
   0  -7  15       32.56       30.88      9.54 o 
   1  -7  15      133.56      123.26      9.10 o 
   2  -7  15       48.32       62.91      8.41 o 
   3  -7  15       71.72       72.92      8.55 o 
  -3  -6  15       23.86       17.55     10.16 o 
  -2  -6  15       87.75      105.68     13.24 o 
  -1  -6  15      278.76      293.24     19.39 o 
   0  -6  15      227.84      218.65     16.72 o 
   1  -6  15      181.04      148.06     13.75 o 
   2  -6  15      104.80      102.30     13.44 o 
   3  -6  15      184.59      195.36     17.85 o 
  -3  -5  15       32.98       35.09      9.75 o 
  -2  -5  15        2.41       -6.77      6.77 o 
  -1  -5  15      104.24      109.99     13.75 o 
   0  -5  15        7.29       -4.51      6.98 o 
   1  -5  15      140.07      151.55     15.29 o 
   2  -5  15       39.14       44.02     10.16 o 
   3  -5  15      121.83      126.00     14.78 o 
  -3  -4  15       67.27       67.82     11.70 o 
  -2  -4  15      172.59      172.07     15.90 o 
  -1  -4  15      135.99      126.61     13.85 o 
   0  -4  15      287.27      267.49     18.16 o 
   1  -4  15      237.02      246.76     17.44 o 
   2  -4  15      247.16      234.14     17.24 o 
   3  -4  15      681.75      734.34     32.53 o 
  -3  -3  15       44.05       19.91      9.13 o 
  -2  -3  15        0.13       -1.64      7.90 o 
  -1  -3  15      157.98      159.35     14.98 o 
   0  -3  15       23.36       20.32      7.90 o 
   1  -3  15      279.54      295.50     19.19 o 
   2  -3  15      164.00      183.35     16.31 o 
   3  -3  15      172.95      196.08     16.21 o 
  -4  -2  15      115.32      124.36     13.65 o 
  -3  -2  15       70.04       53.25     11.08 o 
  -2  -2  15      330.37      341.88     20.21 o 
  -1  -2  15      185.13      171.76     14.57 o 
   0  -2  15      395.88      386.82     21.75 o 
   1  -2  15      796.18      861.88     35.40 o 
   2  -2  15      271.54      251.07     17.85 o 
   3  -2  15      143.66      154.83     15.60 o 
  -4  -1  15        4.42       -7.49      8.31 o 
  -3  -1  15      117.93      129.28     14.36 o 
  -2  -1  15       35.85       30.68      8.93 o 
  -1  -1  15      225.98      213.42     16.21 o 
   0  -1  15       97.94       88.55     11.90 o 
   1  -1  15      281.27      278.47     18.67 o 
   2  -1  15       17.79        9.44      7.49 o 
   3  -1  15       52.71       65.46     11.29 o 
  -4   0  15      177.82      194.44     16.83 o 
  -3   0  15       75.82       70.18     10.88 o 
  -2   0  15      300.60      302.89     19.29 o 
  -1   0  15      499.69      521.13     26.06 o 
   0   0  15      316.46      306.69     19.49 o 
   1   0  15      180.20      193.00     15.60 o 
   2   0  15        7.67        4.41      7.59 o 
  -3   1  15       72.42       57.66     10.77 o 
  -2   1  15       52.88       73.47     11.49 o 
  -1   1  15      165.36      142.31     14.98 o 
   0   1  15        1.10        1.54      6.87 o 
   1   1  15       65.55       48.33     10.16 o 
  -3   2  15      193.45      196.18     16.52 o 
  -2   2  15      290.86      291.50     19.70 o 
  -1   2  15      134.34      135.85     15.19 o 
   0   2  15       56.65       51.20     10.98 o 
  -1  -6  16        1.38       -7.80      7.80 o 
   0  -6  16       43.11       24.93      9.34 o 
   1  -6  16        3.57       -2.46      8.00 o 
  -2  -5  16        1.45        3.69      8.62 o 
  -1  -5  16      160.30      147.44     15.80 o 
   0  -5  16      264.55      318.18     20.83 o 
   1  -5  16      216.72      207.26     17.24 o 
   2  -5  16      313.97      336.44     21.55 o 
  -2  -4  16       53.11       63.92     11.80 o 
  -1  -4  16        0.77       -3.59      7.39 o 
   0  -4  16       62.09       74.29     12.62 o 
   1  -4  16        0.59        6.46      8.11 o 
   2  -4  16       82.80      103.84     13.95 o 
  -2  -3  16       76.57      112.45     14.06 o 
  -1  -3  16      169.19      165.81     16.42 o 
   0  -3  16      278.01      299.30     20.11 o 
   1  -3  16      347.46      332.54     21.44 o 
  -2  -2  16        8.93        9.44      8.41 o 
  -1  -2  16        0.79        0.82      7.08 o 
   0  -2  16       90.50      101.37     13.85 o 
   1  -2  16        4.58       -0.21      8.00 o 
  -2  -1  16      155.52      167.76     16.01 o 
  -1  -1  16      399.23      407.34     23.70 o 
   0  -1  16      374.36      386.31     23.19 o 
                                                 
